# Supplementary material for: The Coxiella burnetii T4SS effector protein AnkG hijacks the 7SK small nuclear ribonucleoprotein complex for reprogramming host cell transcription
Source: PLoS Pathog. 2022 Feb 8;18(2):e1010266. doi: 10.1371/journal.ppat.1010266 (PMC8824381; doi:10.1371/journal.ppat.1010266)
Supplement: S1 Table — The fragments per kilobase million (FPKM) from three independent experiments are shown for each of the identified potential AnkG interacting RNAs. (XLSX) [file ppat.1010266.s005.xlsx]

## Sheet: RIP_results
gene_short_name	locus	FPKM RIP1	FPKM RIP2	FPKM RIP3	FPKM mean			% of FPKM total
CTD-2328D6.1	chrX:109054130-109054587	1122700	563786	794999	827162			63.4138	CTD-2328D6.1
RN7SK	chr6:52995619-52995907	98718.5	83930.3	141682	108110			8.2882	RN7SK
RMRP	chr9:35657770-35658022	40365.2	50467.2	45408.9	45413.8			3.48162	RMRP
RNU5E-1	chr1:11908160-11908253	20927.4	30639.3	12519.8	21362.2			1.63772	RNU5E-1
MT-ND5	chrM:3-14297	15781.7	17768.9	14331.6	15960.7			1.22362	MT-ND5
RN7SL1	chr14:49586561-49586860	14886.7	7600.81	16166.9	12884.8			0.987805	RN7SL1
RNU5B-1	chr15:65304691-65304786	12523.1	8628.47	7165.38	9438.98			0.723634	RNU5B-1
RPPH1	chr14:20343069-20343416	9924	6971.39	9378.2	8757.86			0.671416	RPPH1
RN7SL2	chr14:49862545-49862849	6852.22	3466.1	7382.45	5900.26			0.452339	RN7SL2
AC010970.2	chrY:10197266-10197525	5995.7	3542.3	6023.09	5187.03			0.39766	AC010970.2
RNY1	chr7:148987148-148987241	9882.38	4085.24	1251.98	5073.2			0.388934	RNY1
PDE3A	chr12:20551416-20551575	4518.58	5376.93	4310.74	4735.42			0.363038	PDE3A
RNU4-1	chr12:120293104-120293231	4400.59	3536.26	3409.49	3782.11			0.289953	RNU4-1
RNU2-2P,WDR74	chr11:62841637-62841807	3384.55	1869.57	2267.98	2507.37			0.192226	RNU2-2P,WDR74
RNY3	chr7:148983759-148983853	4855.8	0	1762.22	2206.01			0.169122	RNY3
AL161626.1	chr9:76571742-76571903	819.232	3634.28	2096.43	2183.31			0.167382	AL161626.1
RPS2	chr16:1962101-1964813	1636.83	1105.53	1434.95	1392.44			0.10675	RPS2
Metazoa_SRP	chr14:49853618-49853910	1038.23	521.833	1357.08	972.381			0.074547	Metazoa_SRP
XIST	chrX:73820650-73852843	505.194	1577.63	650.857	911.227			0.0698586	XIST
BCYRN1	chr2:47335319-47335510	698.759	1298.47	702.602	899.944			0.0689936	BCYRN1
PHB2,SCARNA12	chr12:6965352-6970698	734.33	1152.28	766.064	884.225			0.0677885	PHB2,SCARNA12
RP5-940J5.9	chr12:6534455-6538369	1011.98	694.626	809.749	838.785			0.0643049	RP5-940J5.9
EEF2	chr19:3976054-3985537	892.629	598.305	838.571	776.502			0.05953	EEF2
RPS6	chr9:19376255-19380253	784.524	589.596	742.082	705.401			0.0540791	RPS6
EEF1G,RP11-864I4.1,TUT1	chr11:62574497-62591742	810.726	504.026	722.944	679.232			0.0520729	EEF1G
HIST1H1E	chr6:26156313-26157106	744.075	576.202	689.414	669.897			16.5336	other
EEF1A1	chr6:73513189-73517452	789.904	495.763	693.888	659.852
RPS2P5	chr12:118246080-118246489	783.992	450.5	660.368	631.62
RPS27	chr1:153990769-153992145	758.681	515.144	597.755	623.86
RPS18	chr6:33272076-33276508	742.881	492.128	630.26	621.756
RPL32	chr3:12836133-12841533	810.507	416.734	601.099	609.447
RPL41	chr12:56116644-56117810	741.24	495.428	584.216	606.961
RPLP1	chr15:69452789-69455498	701.532	416.56	548.423	555.505
RPL10	chrX:154398496-154400916	660.432	445.287	538.477	548.065
HIST1H2BK	chr6:27146380-27146849	529.516	467.98	577.597	525.031
HIST1H3B	chr6:26031606-26032096	611.045	426.129	536.034	524.403
RPL18	chr19:48615328-48619197	652.067	399.898	506.369	519.445
RPSA	chr3:39406730-39412355	599.97	387.781	527.637	505.129
HIST1H1C	chr6:26055754-26056465	584.915	406.883	519.899	503.899
RPLP0	chr12:120196712-120201089	590.01	342.678	551.258	494.649
ZNF34	chr8:144772052-144777491	631.395	382.543	460.182	491.373
GAPDH	chr12:6534455-6538369	549.672	400.693	485.603	478.656
RPL18A	chr19:17859917-17863232	610.202	326.767	490.516	475.828
RPS14	chr5:150444284-150449824	572.64	279.97	502.663	451.758
RPL28	chr19:55389123-55391662	535.517	350.556	465.186	450.42
RPS16	chr19:39433269-39435940	501.003	347.715	477.362	442.027
RPS11	chr19:49496408-49499691	575.686	347.37	369.471	430.842
ACTB	chr7:5527155-5530756	547.88	322.167	419.05	429.699
SCARNA2	chr1:109100150-109100529	347.096	632.6	296.176	425.291
HIST1H3H	chr6:27810055-27810514	429.864	319.935	514.36	421.386
XXbac-BPG252P9.9	chr6:30720305-30725423	506.407	327.588	414.015	416.003
TUBB	chr6:30720305-30725423	554.93	318.479	373.908	415.772
ALDH16A1,RPL13A	chr19:49487617-49492201	494.515	291.906	456.273	414.231
RCC1,SNHG3,SNORA73A	chr1:28539228-28540303	489.983	405.71	339.932	411.875
HIST1H2AG	chr6:27133022-27133526	511.356	265.526	454.088	410.323
MAZ,MVP,PAGR1,PRRT2	chr16:29814580-29815140	496.189	279.185	430.057	401.81
ENO1	chr1:8861002-8879136	479.669	307.55	399.386	395.535
RPL38	chr17:74203625-74209836	479.351	346.827	360.245	395.474
MIR663AHG	chr20:26208161-26208546	425.709	296.732	460.085	394.175
HIST1H4C	chr6:26103938-26104328	375.174	291.337	489.918	385.476
NUDT3,RPS10	chr6:34279683-34392655	470.525	259.896	408.946	379.789
NPM1	chr5:171387858-171407774	417.355	382.449	334.795	378.2
RPL35	chr9:124857878-124861975	444.642	326.014	344.887	371.848
RPL4	chr15:66499467-66504838	459.67	285.862	369.734	371.755
RPS28	chr19:8321505-8322367	462.062	269.009	354.721	361.931
HIST2H2AC	chr1:149842268-149887391	303.161	368.301	405.167	358.876
RPL13	chr16:89560519-89562976	470.351	232.471	364.414	355.745
HIST1H2AH	chr6:27147116-27147546	401.773	240.345	392.507	344.875
RPL26	chr17:8377545-8383248	394.981	301.407	331.543	342.644
SRRM2	chr16:2752006-2771403	255.004	482.414	276.805	338.074
RPS24	chr10:78033791-78040690	390.283	307.514	305.991	334.596
TERC	chr3:169764603-169765054	316.604	380.675	301.26	332.846
HIST1H2BJ	chr6:27132335-27132785	412.277	219.019	363.396	331.564
RPL29	chr3:51993628-51995932	388.671	272.033	332.303	331.002
HNRNPH2,RPL36A	chrX:101390983-101395441	422.319	300.391	224.302	315.671
EIF4A1,SENP3	chr17:7572772-7579007	338.515	263.595	342.92	315.01
RPL6	chr12:112405190-112409576	362.173	244.797	331.618	312.863
MALAT1	chr11:65497744-65506230	142.898	569.2	197.558	303.219
RPL19	chr17:39200326-39204727	361.689	231.995	306.188	299.957
HIST1H2BO	chr6:27893435-27893870	346.084	248.695	295.781	296.853
TPI1	chr12:6867537-6870796	354.59	223.843	263.218	280.55
TUBA1B	chr12:49127784-49131386	357.334	188.999	281.198	275.844
RP11-386G11.10	chr12:49127784-49131386	326.757	188.411	308.718	274.629
RPS4X	chrX:72272599-72277206	312.25	224.821	285.494	274.188
RPS15	chr19:1438427-1440495	330.896	225.223	257.031	271.05
ALDOA	chr16:30064025-30070415	330.894	197.907	277.846	268.882
UBA52	chr19:18571859-18575096	313.419	221.943	261.324	265.562
HNRNPA1	chr12:54285913-54287005	260.84	277.602	244.488	260.977
RPL37A	chr2:216498707-216501371	299.797	236.401	245.326	260.508
MIF	chr22:23894376-23895450	309.121	215.816	254.24	259.726
MTATP6P1	chr1:494381-778645	250.898	368.329	150.944	256.724
CKB	chr14:103518715-103523074	326.57	199.403	242.996	256.323
HSP90AB1	chr6:44247090-44253874	286.408	239.496	242.418	256.107
RP11-138I1.4	chr17:16381045-16382737	239.535	209.348	318.987	255.957
RPS12	chr6:132814573-132817560	343.493	154.39	258.768	252.217
RPS8	chr1:44775641-44778742	328.011	187.312	241.303	252.209
PPIA	chr7:44801784-44803055	302.909	194.861	254.479	250.75
OAZ1,SPPL2B	chr19:2269525-2273233	325.009	197.305	227.293	249.869
HIST1H4J	chr6:27824101-27824464	237.065	221.986	285.953	248.335
RPL10A	chr6:35468414-35470779	278.372	201.815	264.441	248.209
RPL7A	chr9:133348164-133351452	285.143	181.651	263.797	243.53
RPL7	chr8:73290601-73293640	295.542	193.867	237.068	242.159
RPL5	chr1:92831986-92841921	273.408	209.421	237.655	240.161
HIST1H4D	chr6:26188725-26189119	205.452	234.527	273.751	237.91
RNPS1	chr16:2253345-2268390	227.681	246.669	238.393	237.581
CSNK1E,RP3-449O17.1	chr22:38290850-38317428	220.775	261.026	225.731	235.844
RP6-24A23.6	chrX:108719837-108736397	239.486	284.538	180.369	234.798
GNAS	chr20:58855332-58911173	286.481	169.026	243.604	233.037
HIST3H2BB	chr1:228458039-228458543	230.172	207.523	255.283	230.993
HIST1H2AC	chr6:26123487-26124679	250.386	187.443	245.584	227.804
HIST1H4E	chr6:26204542-26205006	235.326	166.672	281.002	227.667
YBX1	chr1:42682372-42702340	248.933	218.993	211.407	226.444
RNU5A-1	chr15:65296063-65296233	258.545	58.9368	359.589	225.69
HIST2H2BE	chr1:149842268-149887391	276.846	197.608	191.073	221.842
EIF5A	chr17:7307546-7312461	287.847	172.918	204.524	221.763
RPS5	chr19:58387082-58394803	258.815	166.874	228.314	218.001
SCARNA10	chr12:6493891-6532193	135.237	300.415	215.941	217.198
UBA1	chrX:47190860-47201366	222.928	191.751	222.534	212.404
FASN	chr17:82078210-82098620	236.162	181.685	219.014	212.287
ARL6IP1,RP11-1035H13.3,RPS15A	chr16:18782977-18790324	251.124	163.277	207.648	207.35
RPS3A	chr4:151099492-151104636	223.289	172.693	213.561	203.181
COX6A1,GATC	chr12:120438115-120440638	174.936	245.521	189.052	203.17
RPLP2	chr11:809758-812877	259.888	144.315	199.605	201.269
HIST1H4B	chr6:26026892-26027275	252.249	93.6039	257.895	201.249
RPS9	chr19:54200834-54207643	250.986	142.119	206.745	199.95
FTH1	chr11:61964562-61967621	244.402	149.504	204.554	199.487
TRIM28	chr19:58544127-58550637	228.242	135.759	225.5	196.5
HSPA8	chr11:123057497-123062150	229.797	171.352	174.323	191.824
RPL24	chr3:101681095-101686706	218.871	160.678	193.531	191.027
ATP5B	chr12:56638176-56646053	215.879	140.221	203.286	186.462
SFPQ	chr1:35176390-35193137	149.066	244.122	162.744	185.311
SCARNA5	chr2:233251668-233295586	174.369	148.421	232.999	185.263
ATP6V1G2-DDX39B,DDX39B	chr6:31530219-31542412	149.052	250.914	147.759	182.575
VIM	chr10:17228626-17237592	189.206	168.043	180.86	179.37
PFN1	chr17:4945707-4949063	241.764	139.23	157.047	179.347
HIST1H4H	chr6:26285140-26285523	157.897	164.327	214.612	178.945
HIST1H2BC	chr6:26123487-26124679	182.594	153.533	198.954	178.36
RPL30	chr8:98041753-98045565	222.647	149.453	159.612	177.237
RPS26	chr12:56042425-56044218	221.448	134.834	173.444	176.575
PKM	chr15:72199028-72231221	217.825	124.222	185.337	175.795
RPS20	chr8:56073123-56074518	200.684	150.601	175.876	175.72
NME1,NME1-NME2	chr17:51165496-51171746	216.929	142.805	167.072	175.602
EEF1D,NAPRT	chr8:143573907-143600291	165.321	210.509	150.791	175.54
RPL23A	chr17:28719986-28724317	222.636	135.93	166.091	174.886
FSIP2	chr2:185796601-185796787	157.617	304.044	56.1728	172.611
HIST1H2BD	chr6:26158029-26158591	222.291	130.741	161.858	171.63
RPS7	chr2:3575343-3580918	200.013	128.924	181.984	170.307
ATF4	chr22:39520474-39522553	183.509	148.33	179.013	170.284
HSP90AA1	chr14:102081055-102087120	190.235	147.546	165.127	167.636
RPL11	chr1:23691905-23696423	196.288	144.028	160.514	166.943
HIST2H2BF	chr1:149811894-149812981	158.127	148.349	188.961	165.146
ARHGDIA	chr17:81867723-81871354	216.008	127.931	149.337	164.425
SNORD3A	chr17:19188005-19188944	204.68	127.063	160.836	164.193
SLC25A5	chrX:119468438-119471280	204.776	123.01	163.638	163.808
FAU,SYVN1	chr11:65120669-65122180	189.319	147.08	152.756	163.052
RPL27A	chr11:8686844-8689211	208.589	129.236	147.066	161.63
GSTP1	chr11:67584133-67586653	186.956	129.354	162.051	159.454
SNRNP70	chr19:49085293-49108601	138.092	212.426	127.154	159.224
LRRC59	chr17:50373263-50382745	178.995	139.935	158.139	159.023
RPL3	chr22:39312361-39320300	186.324	116.845	170.54	157.903
NCL	chr2:231454782-231464505	156.917	162.309	151.999	157.075
RPS17	chr15:82536753-82540443	209.463	124.792	136.082	156.779
EIF4G2	chr11:10797074-10808950	168.167	138.745	162.096	156.336
HIST1H2AI	chr6:27808047-27808667	192.259	121.705	152.954	155.639
PCBP2,PRR13	chr12:53441711-53446633	190.471	133.64	141.52	155.21
NACA,PRIM1	chr12:56730742-56752345	153.331	144.515	158.938	152.261
PRELID1	chr5:177303735-177306813	185.777	102.283	167.496	151.852
GPX4	chr19:1104041-1174305	201.773	98.5767	155.07	151.807
HIST3H2A	chr1:228457394-228457861	189.756	115.276	149.234	151.422
ECH1,HNRNPL	chr19:38836438-38852316	170.168	126.316	156.735	151.073
UBC	chr12:124911642-124914783	125.824	154.599	171.443	150.622
PHKG2,SRCAP	chr16:30698208-30757803	119.511	176.963	151.045	149.173
RPL36	chr19:5690210-5691968	196.233	119.715	131.345	149.098
HIST1H3A	chr6:26020458-26020929	196.938	87.7585	155.984	146.894
CCT7	chr2:73234280-73253009	180.598	108.389	151.235	146.741
PRRC2A	chr6:31620667-31637655	163.037	129.634	147.051	146.574
PIK3C2A,RPS13	chr11:17074401-17077701	155.468	135.698	146.305	145.824
FTL	chr19:48965295-48966873	179.365	117.012	140.868	145.748
RPL34	chr4:108620588-108630418	169.705	120.524	144.176	144.802
EIF1	chr17:41688892-41691428	148.19	147.289	135.942	143.807
C1QBP,CTC-524C5.2,DHX33	chr17:5432911-5439251	158.452	127.456	143.115	143.008
KHSRP	chr19:6413301-6424826	168.079	112.538	148.304	142.974
PRKDC	chr8:47773195-47828789	116.706	165.864	143.233	141.934
BRD2,BRD2-IT1	chr6:32981188-32982558	124.68	163.062	134.619	140.787
HIST2H3D	chr1:149813242-149813733	166.847	80.6446	170.649	139.38
YWHAE	chr17:1344530-1400225	162.567	105.345	145.757	137.89
PTMA	chr2:231707834-231713541	158.107	131.782	123.057	137.649
TMSB10	chr2:84905666-84906668	201.59	109.984	100.099	137.224
RAC3	chr17:82031627-82033948	187.233	108.166	114.45	136.616
ARF1	chr1:228082706-228099215	170.76	101.253	137.207	136.407
EIF4G1	chr3:184314534-184335344	147.216	120.014	141.071	136.1
PTBP1	chr19:797393-812322	143.774	127.398	137.063	136.078
DUS1L	chr17:82057936-82066549	169.871	112.765	124.272	135.636
HCFC1	chrX:153947553-153962710	149.278	119.385	136.428	135.03
RPL14	chr3:40463071-40465920	152.904	108.094	139.844	133.614
SCARNA7	chr3:160499915-160565761	97.3006	191.666	108.874	132.614
HSPD1	chr2:197486612-197500036	163.481	95.6674	135.806	131.651
UBE2S	chr19:55401408-55407837	159.325	93.8582	141.603	131.595
DDX17	chr22:38483442-38506346	107.144	176.638	107.776	130.519
ILF3	chr19:10654276-10692399	134.107	134.754	122.007	130.289
HIST1H2AD	chr6:26198814-26199282	119.6	114.866	156.341	130.269
PRPF19	chr11:60890621-60891059	161.4	90.7484	129.47	127.206
RAN	chr12:130871914-130876082	141.736	118.324	119.665	126.575
HIST1H3J	chr6:27890334-27893173	132.78	101.216	142.289	125.428
TMEM131	chr2:97756482-97996061	106.46	109.21	160.298	125.323
HIST1H2BL	chr6:27807499-27807921	121.131	100.785	152.817	124.911
PABPC1	chr8:100702775-100722070	128.943	126.829	116.688	124.153
SNHG16	chr17:76557775-76567371	119.545	131.667	120.246	123.819
UBB	chr17:16381045-16382737	131.59	104.293	132.19	122.691
RP11-138C9.1	chr17:47649823-47684596	131.093	94.6397	141.309	122.347
BTF3	chr5:73498443-73505488	124.136	113.908	128.114	122.053
LDHA	chr11:18394498-18407847	150.49	90.9212	124.444	121.952
SSRP1	chr11:57325991-57335881	138.062	99.3642	127.054	121.493
ILF2	chr1:153662032-153670979	136.66	101.622	125.91	121.397
LDHB	chr12:21635339-21657833	143.221	110.809	109.35	121.127
ACIN1	chr14:23058581-23095118	99.0434	134.368	126.487	119.966
FBL	chr19:39834456-39846412	146.609	91.3977	121.851	119.953
PRPF8	chr17:1650661-1684862	118.446	106.559	134.803	119.936
GANAB	chr11:62624971-62634996	121.388	117.512	116.516	118.472
XRCC6	chr22:41621200-41664028	124.759	93.9486	135.055	117.921
RP11-161H23.5	chr12:49265094-49273304	136.083	100.526	114.395	117.001
TMEM259	chr19:1009650-1010368	129.052	107.299	114.571	116.974
CALR	chr19:12938612-12944448	138.328	102.606	106.825	115.92
EWSR1	chr22:29268274-29300473	93.6549	139.787	112.453	115.298
HNRNPU,HNRNPU-AS1	chr1:244837844-244843040	98.0412	147.938	99.2314	115.07
C19orf48	chr19:50797734-50804617	112.943	119.167	113.08	115.063
CNPY2,CS,PAN2	chr12:56317033-56333993	116.443	110.991	115.282	114.239
MCM7	chr7:100092748-100101883	118.808	96.7948	125.237	113.613
HELLPAR	chr12:102250655-102251179	58.5824	200.037	81.5898	113.403
MBD3,UQCR11	chr19:1574423-1605490	135.696	90.0554	113.83	113.194
HNRNPA2B1	chr7:26187025-26201029	94.6874	151.979	92.1535	112.94
MAB21L3	chr1:116135021-116135218	77.9622	213.595	46.3536	112.637
ATP1A1	chr1:116373252-116404771	129.61	95.2225	112.189	112.341
HMGN2	chr1:26472173-26475909	125.261	93.0971	118.27	112.209
TUBB4B	chr9:137241295-137243702	144.062	96.5132	93.9338	111.503
NONO	chrX:71283578-71301161	119.329	103.503	110.607	111.146
HNRNPA3	chr2:177212736-177223786	110.194	119.316	103.85	111.12
SLIT2	chr4:20251598-20620595	116.694	117.499	98.902	111.032
FLNA	chrX:154348537-154373188	114.309	126.035	91.9626	110.769
CCT3	chr1:156308918-156338287	123.484	94.5936	109.721	109.266
RANGAP1	chr22:41245610-41286222	118.56	115.141	90.95	108.217
RPS27A	chr2:55232524-55235608	140.209	79.0221	103.442	107.558
RPL23	chr17:38849826-38853717	132.121	84.9648	105.406	107.497
SNORA31,TPT1	chr13:45332316-45336451	124.651	92.4282	105.072	107.384
PGAM1	chr10:97426188-97433429	132.996	80.0118	107.16	106.723
SPEN	chr1:15846400-15850230	93.1782	137.443	86.7602	105.794
JUN	chr1:58779745-58781523	92.7837	113.269	110.943	105.665
ZNF703	chr8:37695461-37700011	129.137	90.2659	96.2793	105.227
EEF1B2	chr2:206159605-206162916	137.987	68.7562	108.938	105.227
BSG	chr19:572578-583493	118.791	92.0511	104.122	104.988
GNB1,NADK	chr1:1779926-1891277	108.31	96.6179	109.866	104.931
REV3L	chr6:111299425-111483684	53.2833	183.618	76.9633	104.622
MYBL2	chr20:43667040-43716677	112.092	80.695	119.571	104.119
RPL15	chr3:23917172-23921386	118.224	79.0805	114.155	103.82
AC009133.15	chr16:29806402-29811969	118.557	90.3729	101.926	103.619
TUFM	chr16:28842784-28846401	122.696	86.37	100.399	103.155
PRRC2B,SNORD62B	chr9:131393935-131496044	87.5324	118.895	100.804	102.41
RPL17,RPL17-C18orf32	chr18:49488509-49492463	113.767	96.5267	96.7549	102.35
HLA-A	chr6:29723448-29945878	113.979	85.0416	106.403	101.808
SLC25A3	chr12:98593651-98601695	121.148	89.3826	94.7876	101.773
CHTF18	chr16:798685-804149	72.9848	141.856	89.6145	101.485
RP11-259O2.3	chr5:1968619-1969012	53.4274	168.324	80.7914	100.848
CSNK1D	chr17:82242669-82273704	90.474	115.171	93.7312	99.7921
HIST1H2AL,HIST1H2BN	chr6:27865324-27865779	151.112	69.6129	77.4942	99.4064
MCM5	chr22:35400145-35424546	91.8668	105.97	100.213	99.3499
KPNB1	chr17:47649823-47684596	104.744	80.4731	112.349	99.1887
PARP1	chr1:226360513-226408134	121.279	77.3737	98.2093	98.954
AURKAIP1,CCNL2	chr1:1373742-1399357	104.561	101.031	89.3343	98.3088
AC024592.12,NDUFA11	chr19:5867714-5903815	110.317	92.4141	92.0819	98.271
EIF3I	chr1:32222406-32231592	109.1	71.8275	113.856	98.2612
DAZAP1	chr19:1407616-1434967	124.039	85.5447	84.4678	98.0172
COX8A,OTUB1	chr11:63998516-64166077	111.846	88.7421	93.0543	97.8808
HLA-B,HLA-C	chr6:31268778-31357200	120.149	72.7453	100.725	97.8731
MARS	chr12:57488059-57498623	93.5323	84.942	115.069	97.8478
RABL6,TMEM141	chr9:136791373-136793621	98.8664	94.8953	98.9944	97.5854
HUWE1	chrX:53532807-53686711	89.2652	98.6434	103.684	97.1975
RANBP1	chr22:20111878-20117346	119.013	75.8698	95.2786	96.7205
EIF3L,RP5-1014D13.2	chr22:37891846-37892936	111.185	84.9914	93.3794	96.5186
SON	chr21:33542315-33577325	67.6086	130.385	90.5563	96.1833
ADM5,PRMT1	chr19:49677220-49688341	112.933	74.2086	101.185	96.1089
EIF3K	chr19:38619029-38636949	101.495	77.4354	108.525	95.8185
AGAP10,RP11-144G6.12	chr10:47496297-47553511	63.8941	141.79	80.9123	95.5321
SCARNA21	chr17:7856684-7912783	78.8435	126.823	79.5404	95.069
P4HB	chr17:81843160-81861907	110.947	74.0898	100.047	95.0279
ZNF747,ZNF764,ZNF768	chr16:30524388-30526611	98.5181	83.0039	103.458	94.9933
HN1,SUMO2	chr17:75165795-75167143	125.645	77.9394	80.1983	94.5942
HMGA1	chr6:34236914-34246196	121.433	71.1666	90.7097	94.4364
STIP1	chr11:64186186-64204507	105.061	86.3202	91.5089	94.2967
C19orf53,MRI1	chr19:13764506-13773267	110.51	83.0031	89.2366	94.2499
RPS19	chr19:41860223-41873462	118.575	62.5349	100.217	93.7756
ATP5G2	chr12:53665169-53676204	101.188	92.8426	86.6085	93.5464
IRAK1	chrX:154010475-154019937	126.249	65.4093	87.6767	93.1117
AMDHD2,ATP6V0C,TBC1D24	chr16:2513709-2520210	107.838	78.7336	92.6983	93.09
CSDE1	chr1:114716916-114758044	103.254	92.1526	83.774	93.0602
CFL1	chr11:65854870-65858424	103.937	82.836	91.7549	92.8426
YBX3	chr12:10699092-10723439	108.412	90.0538	79.9854	92.8171
NHP2	chr5:178131070-178153929	119.667	69.3479	89.2577	92.7575
SLC25A39	chr17:44319733-44324822	110.498	77.2868	90.338	92.7076
AC009065.4	chr16:2253345-2268390	106.735	92.7267	78.5329	92.6649
TAGLN2	chr1:159918146-159925496	109.135	76.9286	89.4322	91.8319
PHB	chr17:49404093-49414868	121.417	60.905	93.0933	91.8051
MARCKSL1	chr1:32333843-32336226	128.285	58.7954	87.1504	91.4103
ZNF207	chr17:32379157-32379964	78.9846	112.393	78.4106	89.9294
SRSF2	chr17:76734273-76778306	102.723	82.0877	81.3788	88.7298
AC009133.12	chr16:29806402-29811969	105.639	73.3353	86.9203	88.6315
DDX3X	chrX:41333375-41350266	74.0605	103.41	87.1878	88.2194
HIST1H2AE	chr6:26216938-26217414	81.3142	69.2761	112.535	87.7084
CHMP4A,IPO4,NEDD8,RP11-468E2.1,TM9SF1	chr14:24216448-24232353	96.538	79.2171	87.3338	87.6963
CYC1	chr8:144095062-144097403	110.03	60.0119	92.7599	87.6006
RPL27	chr17:42998452-43002783	113.599	76.8596	70.0938	86.8508
RP11-461A8.4,TRAP1	chr16:3650670-3651833	99.043	68.6964	91.8597	86.533
TUBA1C	chr12:49265094-49273304	97.2621	70.7727	90.1313	86.0554
CSNK1A1,CTB-89H12.4	chr5:149492498-149493811	67.3992	105.056	85.1392	85.8648
CA2	chr8:85464013-85481237	110.684	72.327	73.793	85.6013
CDC37	chr19:10391216-10420081	97.4975	83.7118	74.9705	85.3933
CALM3	chr19:46601199-46610708	107.603	58.2559	88.6551	84.838
EIF3B	chr7:2354525-2380780	93.8401	69.9256	90.6815	84.8157
CDK16	chrX:47218251-47229744	99.7791	79.1857	74.9911	84.652
NOP56	chr20:2652640-2658381	74.4052	91.2963	86.565	84.0888
EIF4H	chr7:74174354-74197088	100.219	64.845	86.8627	83.9756
HNRNPUL1	chr19:41264200-41307592	96.1613	71.1573	83.5637	83.6274
GPS1	chr17:82047769-82057468	94.2034	65.8192	90.2344	83.419
EIF3G	chr19:10106288-10119904	96.9422	72.9418	79.8011	83.2284
POLR2A	chr17:7484377-7514611	83.6884	72.8735	90.7622	82.4414
RPS3	chr11:75399505-75408693	101.807	58.3866	84.422	81.5385
CBX6	chr22:38862575-38872271	92.2812	71.0679	80.6475	81.3322
YDJC	chr22:21628144-21630033	101.964	61.0828	80.8763	81.3077
MATR3,SNHG4	chr5:139330571-139331559	68.2906	104.343	70.7335	81.1224
PPP2R1A	chr19:52189994-52226381	91.1714	62.3149	89.4382	80.9748
RHOB	chr2:20447081-20449168	96.5034	67.4597	78.9152	80.9594
C5orf45,TBC1D9B	chr5:179811606-179858809	97.7152	68.0626	77.0416	80.9398
UBAP2L	chr1:154206761-154270996	83.9152	86.6284	71.6774	80.7403
RBBP4	chr1:32651204-32680334	82.6133	75.6582	83.4865	80.586
NOC2L	chr1:923985-959270	90.7017	67.7201	82.7986	80.4068
CHERP,MED26,SLC35E1,SMIM7	chr19:16549751-16572486	85.4079	76.3595	78.3036	80.0237
CTDNEP1,GABARAP	chr17:7240422-7242390	95.52	66.6526	77.8944	80.0223
CCT5	chr5:10249933-10265070	80.7731	68.6839	90.5386	79.9985
PPP1R14B	chr11:64244482-64247092	108.922	55.186	75.4582	79.8554
CTNNB1	chr3:41240041-41240405	80.9326	77.0035	80.9599	79.632
HNRNPM	chr19:8444971-8489112	91.4599	61.9206	84.6115	79.3307
RBM5,RBM6	chr3:49940046-50077214	52.5564	110.458	73.7015	78.9053
USP9X	chrX:41085335-41233907	66.282	89.5505	80.4378	78.7568
GPI	chr19:34364986-34426101	94.2165	66.0944	74.7073	78.3394
ATXN2L	chr16:28823043-28837079	73.3182	83.646	77.0631	78.0091
FARSA	chr19:12922480-12933938	78.9413	63.5809	90.7281	77.7501
MCM2	chr3:127598392-127622431	84.1071	62.9763	85.2937	77.459
FBRSL1	chr12:132490129-132511961	94.9678	68.7007	68.5588	77.4091
EIF3F	chr11:8000160-8001358	79.4132	70.8664	81.4207	77.2334
AGAP6,LINC00843,TIMM23B	chr10:49818382-50010515	55.402	114.507	61.6473	77.1854
MTA1	chr14:105419847-105470604	72.0668	85.167	73.5723	76.9354
HDGF	chr1:156742115-156751711	95.7236	59.9658	74.9801	76.8898
TCP1	chr6:159761714-159789653	89.7596	62.6707	78.0696	76.8333
HNRNPF	chr10:43386256-43409382	92.168	64.5666	73.6698	76.8015
MCM4	chr8:47960908-47978097	78.4176	60.3197	91.4496	76.729
HNRNPAB	chr5:178204241-178217040	92.915	70.1423	67.0268	76.6947
SMARCB1	chr22:23786974-23834514	97.2964	53.176	78.6615	76.378
COX5B	chr2:97646049-97648193	94.8252	59.0898	73.8539	75.923
CENPB	chr20:3783853-3785152	106.284	52.626	67.778	75.5627
KPNA2	chr17:68035649-68047234	70.9007	81.7818	73.7892	75.4906
SLC6A8	chrX:153687916-153696646	86.1508	73.7683	65.4589	75.126
KMT2D,PRKAG1	chr12:49002292-49061163	63.1506	93.2819	68.4283	74.9536
COX4I1	chr16:85778863-85806999	99.1647	53.8175	71.6907	74.891
RP3-323A16.1	chr22:35161445-35162327	56.5567	125.473	42.0716	74.7004
TOMM40	chr19:44891235-44903678	95.8436	58.1224	69.3774	74.4478
LMNB2,TIMM13	chr19:2425185-2428127	92.5722	53.601	77.1426	74.4386
EXOSC3,FBXO10,RP11-613M10.9,SLC25A51,TOMM5	chr9:37779957-37785061	77.9009	79.8247	65.2286	74.3181
SRSF9	chr12:120446458-120469746	80.0906	76.8506	65.9783	74.3065
NECAP2,SZRD1	chr1:16367239-16460036	84.7469	58.3774	79.6078	74.244
POLR2J2,POLR2J3,RP11-514P8.6,UPK3BL	chr7:102536539-102572571	51.133	124.212	47.2021	74.1824
GK	chrX:30726603-30726770	222.405	0	0	74.135
DHX30	chr3:47802955-48089270	72.1914	77.9579	71.4057	73.8517
CSTB	chr21:43774067-43776391	92.4886	63.6303	64.7392	73.6194
PSMB4	chr1:151399471-151401935	77.5824	60.5096	82.5227	73.5382
RNF40	chr16:30761753-30775920	79.454	60.7833	80.0797	73.439
PRKCSH	chr19:11435384-11450962	81.9315	66.376	71.997	73.4348
EIF3D	chr22:36510852-36529379	79.6697	64.6099	75.8883	73.3893
TACC3	chr4:1721324-1745077	73.8919	58.2665	87.8651	73.3412
PES1	chr22:30576628-30591899	81.7046	61.0644	77.2188	73.3293
CDK4	chr12:57748284-57752332	88.8934	51.8366	79.1787	73.3029
XPO1	chr2:61483936-61538492	61.7881	86.074	70.657	72.8397
TTLL12	chr22:43166624-43187122	93.6496	49.7378	74.965	72.7841
MYBBP1A	chr17:4538862-4555525	81.9384	69.695	66.6227	72.752
KAT2A,RAB5C	chr17:42113153-42121371	81.7933	72.5267	63.7827	72.7009
YWHAQ	chr2:9583990-9631005	86.1569	54.0705	77.8011	72.6762
AP2M1	chr3:184174867-184183998	76.7486	61.1796	80.0326	72.6536
MID1	chrX:10445396-10677606	73.3763	84.4244	60.1111	72.6373
ENAH	chr1:225486948-225487666	76.9398	72.4133	68.1721	72.5084
HIST1H2AB	chr6:26033114-26033587	79.3627	52.8587	84.9548	72.3921
RSL1D1	chr16:11834971-11836129	64.4231	82.5887	69.4549	72.1556
SF3B2	chr11:66052205-66068888	68.5168	59.8641	86.7367	71.7059
FBXL19	chr16:30923934-30947575	82.4281	57.5745	74.6253	71.5426
LAMTOR5-AS1,RBM15	chr1:110339339-110359153	59.3153	87.9631	66.8005	71.3596
CIZ1	chr9:128160286-128191591	79.4698	64.0299	69.8784	71.126
DECR2,NME4	chr16:397183-400749	91.9666	60.052	61.173	71.0639
BCAP31	chrX:153700498-153724489	91.7477	45.6694	75.6125	71.0099
PA2G4	chr12:56104318-56113789	77.8325	64.0971	70.3781	70.7692
SIGMAR1	chr9:34634759-34637803	84.6981	55.0416	72.2123	70.6507
CHD4	chr12:6570132-6607501	60.1666	81.7631	69.8718	70.6005
CANX	chr5:179698970-179731128	62.8156	80.7254	68.2374	70.5928
PPP6R1	chr19:55226587-55259021	71.4393	68.4272	71.8388	70.5684
MDC1	chr6:30713072-30717435	59.8905	73.1785	78.4022	70.4904
MLEC	chr12:120687153-120697253	86.8071	50.7239	72.6472	70.0594
SNRPB,ZNF343	chr20:2481840-2508895	75.8615	67.0826	66.7705	69.9049
SRSF11	chr1:70252526-70252986	53.4936	102.854	53.2119	69.8532
H2AFY	chr5:135334280-135399228	68.0856	87.0938	54.1008	69.7601
RP11-703G6.1	chr4:104033113-104036918	43.0196	113.465	52.3042	69.5963
U2AF2	chr19:55654048-55674638	85.7078	56.7405	66.0251	69.4911
DNMT1,S1PR2	chr19:10223958-10231352	70.3638	61.8407	76.0774	69.4273
NDUFB10	chr16:1959548-1961975	78.8002	57.375	71.7803	69.3185
CCT2	chr12:69585446-69601562	76.6551	58.4159	72.2171	69.096
H2AFX	chr11:119093891-119095455	80.864	53.6719	72.7022	69.0794
SAE1	chr19:47130862-47210146	80.9389	50.7627	73.7479	68.4832
PLS3	chrX:115561184-115650657	68.7799	67.1797	68.6618	68.2071
IARS	chr9:92210392-92293725	67.3169	64.2486	72.9095	68.1583
LARP1	chr5:154755352-154818106	77.4269	62.2481	64.6517	68.1089
LRRC75A-AS1	chr17:16439026-16444105	68.4132	76.5433	59.1412	68.0326
UQCRC1	chr3:48599005-48609650	85.7612	46.3896	71.7733	67.9747
MRPS34	chr16:1771889-1782004	89.3601	50.1705	64.3634	67.9647
RBM39	chr20:35703514-35742269	37.0853	107.273	58.764	67.7074
SF3A2	chr19:2236516-2252073	39.0342	103.615	60.3782	67.6758
PTOV1	chr19:49850875-49867603	77.9142	59.9399	65.1162	67.6568
PCBP1	chr2:70087493-70089131	88.1363	56.5494	57.8792	67.5216
CHCHD10	chr22:23765834-23768063	82.6187	56.8912	62.9281	67.4793
MAT2A	chr2:85538871-85546692	55.7177	94.0837	51.5637	67.1217
ZWINT	chr10:56357398-56361260	70.5427	61.2193	68.6972	66.8197
FOXRED2,TXN2	chr22:36466764-36507090	70.4038	58.4923	71.5565	66.8175
NT5DC2	chr3:52524387-52533809	86.7492	42.9938	70.5226	66.7552
GNB2	chr7:100673608-100679155	80.5529	45.5511	73.9317	66.6786
CAPNS1	chr19:36141110-36150353	82.8499	47.942	69.1821	66.658
RPL35A	chr3:197950194-197956120	86.9779	47.3536	65.4068	66.5794
GDI1	chrX:154436919-154443466	73.944	67.8514	57.8212	66.5389
RBM14,RBM4	chr11:66616553-66650512	45.287	105.161	48.8351	66.4277
SNRPD2	chr19:45687471-45692125	78.926	50.0517	70.1254	66.3677
RRP1B	chr21:43659554-43696376	68.1432	65.5461	65.3927	66.3607
ANAPC7,ARPC3	chr12:110372550-110403731	62.8193	78.7472	57.0696	66.212
MRPL38,RP11-552F3.12	chr17:75898678-75941105	74.0337	57.7787	66.6976	66.17
CD81	chr11:2377304-2397391	91.2169	51.1088	56.1627	66.1628
POM121	chr7:72948726-72950155	71.0964	59.3211	67.8541	66.0905
GUK1	chr1:228140254-228148951	78.5988	47.4447	72.1057	66.0497
AUP1	chr2:74526648-74529704	65.4907	60.794	71.5806	65.9551
STOML2	chr9:35099899-35103142	75.1442	48.2117	74.5057	65.9539
ATP5D	chr19:1241664-1244850	83.1411	49.3936	65.278	65.9376
ISYNA1	chr19:18434610-18438168	73.9838	61.2105	62.4736	65.8893
RPS29	chr14:49583569-49586444	79.2538	72.7792	45.2548	65.7626
NDUFS8	chr11:68030648-68036643	70.8822	49.9088	76.4774	65.7561
SSU72	chr1:1541672-1574883	75.0059	63.1687	58.5317	65.5688
YWHAZ	chr8:100918507-100952931	74.6297	59.9535	61.6489	65.4107
MYH9	chr22:36281185-36388019	70.4867	57.7765	66.7107	64.9913
NDUFB8,SEC31B	chr10:100488045-100499184	62.5169	70.3464	62.0646	64.976
FKBP10	chr17:41812733-41823122	69.1668	64.8127	60.4505	64.81
LINC00504	chr4:14471534-14472193	12.704	139.753	41.9075	64.7882
MRPL37	chr1:54200178-54219466	68.6194	53.8533	71.8252	64.766
UHRF1	chr19:4909503-4961847	79.2331	47.9532	66.9399	64.7087
BAG6	chr6:31639051-31652644	77.9703	51.2761	64.8459	64.6974
DDOST,PINK1-AS	chr1:20651820-20661507	62.0694	60.3603	71.5659	64.6652
PRDX1	chr1:45500252-45521877	97.9619	40.7253	54.896	64.5277
TRA2B	chr3:185914656-185916101	48.1076	94.97	50.2562	64.4446
HYPK,SERF2	chr15:43800562-43802734	84.2003	39.1851	69.6525	64.346
HMGN1	chr21:39342325-39349106	84.5758	56.1318	52.2444	64.3173
GPX1	chr3:49357179-49358340	86.8216	48.768	57.2755	64.2884
RBM25	chr14:73123840-73125243	44.3937	90.9115	56.5761	63.9604
CYTH2,GRWD1,KCNJ14	chr19:48460774-48462395	64.3099	66.503	60.9333	63.9154
SNRNP200	chr2:96274517-96305548	66.754	59.753	64.8821	63.7964
CCT6A,SUMF2	chr7:56051653-56064033	66.0556	61.2947	63.9898	63.78
CDKN2A	chr9:21967650-21994443	72.5344	53.0082	65.647	63.7299
FKBP8	chr19:18531763-18543921	82.5211	41.6374	66.9163	63.6916
CCDC86	chr11:60842075-60851086	74.1672	55.273	61.6275	63.6892
BCOR	chrX:39991406-40098283	58.3702	75.0169	57.6434	63.6768
NDUFB7	chr19:14566084-14572059	94.8158	40.3703	55.8035	63.6632
SMARCA4	chr19:10961006-11062292	72.9713	58.2292	59.5979	63.5995
CREBBP	chr16:3724912-3726513	56.6785	69.4884	64.2347	63.4672
UBE2G2	chr21:44768999-44802105	49.3966	90.0553	50.9326	63.4615
EIF4B	chr12:53006347-53042192	73.9573	52.4316	63.8495	63.4128
APRT	chr16:88809331-88811949	80.3553	51.9458	57.4285	63.2432
SET	chr9:128683799-128696351	72.6198	58.6103	58.4045	63.2115
AP3D1	chr19:2100993-2151566	70.6298	53.1218	65.1817	62.9778
PTMS	chr12:6766214-6770941	75.9085	49.1971	63.671	62.9255
CPNE1,NFS1,RBM12	chr20:35626048-35664893	57.9905	68.9914	61.5147	62.8322
PRDX2	chr19:12796874-12801854	70.5946	51.8706	65.5646	62.6766
PPRC1	chr10:102133054-102150915	51.3186	74.3305	62.3431	62.6641
KIAA1328	chr18:37074884-37075303	48.0246	98.561	41.365	62.6502
DCXR	chr17:82035880-82037683	76.4706	51.6951	58.8973	62.3543
BLOC1S5,EEF1E1,TXNDC5	chr6:7881532-7910836	70.1302	49.103	67.6969	62.31
RAD23A	chr19:12945452-12957225	69.0041	52.2363	65.4753	62.2386
EIF3M	chr11:32583804-32602400	65.7864	61.9206	58.9462	62.2177
TCOF1	chr5:150357670-150400238	66.0774	58.0816	62.374	62.1777
DDX11	chr12:31073834-31105000	54.0581	76.1246	56.1714	62.118
FDX1L,RAVER1,ZGLP1	chr19:10304803-10308794	72.2609	52.741	60.1947	61.7322
SYMPK	chr19:45815542-45863257	52.7415	66.6279	65.5866	61.652
ODC1	chr2:10440416-10448493	67.8145	52.7026	64.0525	61.5232
ACLY	chr17:41866916-41918989	69.3331	51.9235	63.2913	61.516
RPN1	chr3:128619982-128650868	65.2017	54.7309	63.8341	61.2556
CTB-147N14.6	chr19:46774920-46788587	77.2623	56.452	49.938	61.2174
RPS25	chr11:118998184-119018538	82.5721	51.7415	49.1693	61.161
ACTN4	chr19:38647686-38730075	71.0035	51.5924	60.4388	61.0116
EIF3A	chr10:119035261-119080871	54.5615	66.1348	61.6574	60.7846
PUF60	chr8:143816382-143829947	57.6174	58.3358	66.3169	60.7567
KRTCAP2	chr1:155169433-155173293	76.1754	64.2276	41.8655	60.7562
HIST4H4	chr12:14770739-14771151	56.1787	45.3607	80.4921	60.6772
PUM1	chr1:30931587-30932398	58.0598	70.0696	53.4045	60.5113
MDM2	chr12:68841544-68844127	42.3857	72.7314	66.4148	60.5106
PRMT5	chr14:22920539-22929385	56.4234	52.9064	71.8171	60.3823
H3F3A	chr1:226061886-226071987	69.4648	50.249	61.4219	60.3786
SRRT	chr7:100874233-100888737	58.3463	58.6231	64.0766	60.3487
MAP2K2	chr19:4090453-4124154	76.0818	44.743	60.0598	60.2949
NIPSNAP1,THOC5	chr22:29504800-29506309	61.7775	55.4281	63.2249	60.1435
SCD	chr10:100347106-100364770	69.7824	42.9785	67.5597	60.1069
MDH2	chr7:76048063-76067351	70.5136	49.1672	60.3917	60.0242
COPA,DCAF8,PEX19,RP11-574F21.3	chr1:160205426-160343328	53.7801	62.6805	63.4781	59.9796
KIF22	chr16:29790738-29805485	58.4521	59.4806	61.9164	59.9497
CYB5R3	chr22:42618844-42649399	69.2377	50.4655	59.8999	59.8677
PEF1	chr1:31629866-31644876	61.1753	45.2313	72.9107	59.7724
LMAN2	chr5:177313034-177351946	65.4147	59.4736	54.0305	59.6396
OVGP1,WDR77	chr1:111414355-111415130	73.8219	44.3823	60.6957	59.6333
FKBP4	chr12:2794965-2804268	69.5495	44.647	64.6525	59.6163
DYNLL1	chr12:120496099-120498473	73.4241	44.704	60.1967	59.4416
C19orf43	chr19:12730639-12734720	67.7671	48.7997	61.6633	59.41
LPHN1	chr19:14147782-14206881	59.889	60.9948	57.0167	59.3002
HNRNPD	chr4:82353355-82374431	65.1369	57.3396	55.0841	59.1869
PSMD3	chr17:39980817-39997953	66.5297	47.6891	63.1256	59.1148
TNPO2	chr19:12697849-12723968	52.2427	63.449	61.2997	58.9971
BCL2L2,BCL2L2-PABPN1,PABPN1	chr14:23320723-23326111	53.8849	65.1643	57.6354	58.8949
RNF187	chr1:228487367-228494958	76.879	43.4351	56.3548	58.8896
CSE1L	chr20:49046315-49096837	61.1715	55.7581	59.6824	58.8707
DDB1	chr11:61299474-61333159	64.28	52.5158	59.7505	58.8488
AK2	chr1:33004435-33036929	60.4444	60.5536	55.2999	58.766
KDM5C	chrX:53190758-53225449	59.6989	56.908	59.5418	58.7162
MRFAP1	chr4:6640695-6642668	69.565	42.8601	63.6411	58.6887
XPO6	chr16:28097992-28212001	63.1586	51.6498	61.1038	58.6374
NEDD4	chr15:55848861-55869584	22.6649	125.19	28.0352	58.63
CCT4	chr2:61868144-61888789	63.0103	54.8572	57.7891	58.5522
ZNF598	chr16:1997790-2009732	66.2838	49.4344	59.9084	58.5422
H2AFZ	chr4:99948088-99950276	70.0703	49.3165	55.9487	58.4452
FUS,RP11-388M20.1	chr16:31193919-31198283	49.7001	78.9105	46.6009	58.4038
RPS21	chr20:62387228-62388520	68.6988	53.4882	52.7517	58.3129
AKT1S1,PNKP	chr19:49869071-49888732	64.8118	53.1562	56.8452	58.2711
MTHFD1	chr14:64388055-64460006	56.8533	62.4799	55.4605	58.2646
VARS	chr6:31777521-31796011	57.6737	51.5071	65.5727	58.2512
USP22	chr17:20999610-21043142	67.6037	43.1385	63.7766	58.1729
MRPL12,SLC25A10	chr17:81683842-81711638	74.2476	45.1059	55.1618	58.1718
ATP6V1F	chr7:128862874-128865831	64.5566	47.4783	62.4029	58.1459
CDV3	chr3:133573647-133588767	59.9095	55.1973	59.183	58.0966
DYNC1H1	chr14:101964558-102050929	53.4332	62.2494	58.049	57.9105
BSCL2,HNRNPUL2,HNRNPUL2-BSCL2	chr11:62690278-62727470	54.3669	55.9925	63.3603	57.9066
SRSF7	chr2:38743625-38751466	46.6915	82.1807	44.831	57.9011
MED24	chr17:40019104-40054539	64.3305	44.9904	63.6104	57.6438
MAPK12,TUBGCP6	chr22:50217714-50261729	57.8338	71.6705	43.3802	57.6282
DBN1	chr5:177456655-177473724	56.2651	66.4619	48.7922	57.1731
SNHG17	chr20:38420592-38435364	39.5711	81.9921	49.9132	57.1588
MRPS24,URGCP	chr7:43875908-43926216	70.3184	52.2446	48.7736	57.1122
ADRM1	chr20:62302980-62308860	72.2501	44.5315	54.4215	57.0677
ID3	chr1:23558065-23559498	56.7035	52.0367	62.3859	57.042
PTGES3	chr12:56663352-56688441	67.4204	46.0857	57.3122	56.9394
OR2A1-AS1	chr7:144349165-144349434	51.0234	103.598	16.01	56.8771
PAICS	chr4:56463596-56464693	61.5671	53.3472	55.6219	56.8454
PLK1	chr16:23678867-23690344	71.7725	42.8695	55.5838	56.7419
CLTC	chr17:59619651-59695213	56.9083	51.7948	61.4115	56.7049
MRPL4	chr19:10252018-10259972	60.6524	49.0724	60.293	56.6726
ID2	chr2:8682068-8684386	50.8357	81.9278	37.2212	56.6616
PYCR1	chr17:81932367-81937300	75.253	42.2973	51.827	56.4591
ATP5I	chr4:672438-674321	79.0088	59.0876	31.0225	56.373
CD320,NDUFA7	chr19:8302126-8308453	59.3919	52.4272	57.2285	56.3492
PDDC1	chr11:766468-777490	70.1559	53.8715	44.9347	56.3207
CAPRIN1	chr11:34051630-34101228	58.4842	53.6795	56.6895	56.2844
SLC3A2	chr11:62856035-62888868	48.6076	52.2643	67.8712	56.2477
RBMX	chrX:136869191-136880780	46.6504	75.2764	46.1374	56.0214
PGK1	chrX:78104223-78126272	63.3425	45.4405	59.2793	56.0208
NSMF	chr9:137448236-137459348	68.5476	45.808	53.6541	56.0032
MAGED1	chrX:51803065-51902335	60.3846	46.8299	60.7643	55.9929
TNRC6B	chr22:40327946-40328488	40.4407	73.6162	53.8695	55.9755
IL4I1,NUP62	chr19:49906873-49933751	62.1498	57.0117	48.5981	55.9199
SNHG1	chr11:62851990-62855868	38.7331	82.4267	46.4725	55.8774
YARS	chr1:32775276-32856223	57.6222	49.8579	59.7866	55.7556
PHGDH	chr1:119711888-119744215	65.1398	46.4085	55.7107	55.753
STAG2	chrX:124101586-124102492	44.6741	64.8018	57.7771	55.751
APEX1	chr14:20455265-20457767	66.856	51.1483	49.14	55.7148
PPP4C	chr16:30076010-30085268	65.4442	46.8049	54.7627	55.6706
ARPC2	chr2:218217180-218254322	74.993	43.4047	48.5813	55.6597
COPE,HOMER3	chr19:18899516-18919437	68.7911	41.4717	55.7518	55.3382
SRSF10	chr1:23966494-23980482	39.0182	86.9582	39.8329	55.2698
ANAPC5	chr12:121308365-121352419	52.6404	49.2347	63.8201	55.2317
TUG1	chr22:30976659-30978887	44.847	78.4965	42.2349	55.1928
MYL6,MYL6B	chr12:56152601-56157960	72.8269	45.7006	47.0366	55.188
LINC00887	chr3:194299687-194299884	19.4905	99.6776	46.3536	55.1739
HOXA3,HOXA4,HOXA6,RP1-170O19.22	chr7:27107612-27110278	51.2488	68.5413	45.5096	55.0999
NPLOC4	chr17:81556890-81637101	54.9039	56.332	53.9525	55.0628
HIST2H2AB	chr1:149887490-149887951	48.3918	55.1705	61.231	54.9311
RPN2	chr20:37179092-37241605	61.1221	48.1754	54.9328	54.7434
EIF4EBP1	chr8:38030515-38060362	78.7987	41.7726	43.6226	54.7313
MRPS2	chr9:135500648-135504672	60.095	49.7394	54.0208	54.6184
CHTOP	chr1:153634043-153646351	39.6183	82.8152	40.8739	54.4358
CDC42EP1	chr22:37560271-37569392	71.5306	41.0835	50.4903	54.3681
SETD1A	chr16:30957274-30984655	46.5251	63.7612	52.7969	54.3611
SYNE2	chr14:63852998-64021878	40.4138	83.8643	38.577	54.285
CHCHD2	chr7:56101174-56106493	58.7146	51.1754	52.9178	54.2693
PSMA7	chr20:62136734-62143451	57.6895	52.6384	52.3954	54.2411
DDX21	chr10:68956020-68984990	48.3328	59.3187	54.9982	54.2166
C1orf43	chr1:154206761-154270996	62.2878	35.8502	64.3518	54.1633
UQCRH	chr1:46303665-46316777	60.4777	46.9363	54.4072	53.9404
TCF3	chr19:1609487-1652605	76.1144	36.801	48.7463	53.8872
CNOT1	chr16:58519955-58629869	54.6329	49.0167	57.8085	53.8194
PARK7	chr1:7954322-7986109	75.7994	38.1075	47.5485	53.8185
AP1B1	chr22:29327667-29423185	60.7507	43.617	56.7445	53.7041
PPP1CA	chr11:67391989-67401856	62.4821	42.5883	55.9572	53.6759
NOLC1	chr10:102152072-102163861	52.9654	54.2592	53.7832	53.6693
SLC25A1	chr22:19175585-19178761	71.8	35.8012	53.2412	53.6141
ATP13A1	chr19:19645213-19663860	46.5839	58.7089	55.1825	53.4918
GTF3C1	chr16:27460648-27549947	52.6352	53.3289	54.4268	53.4636
PAQR6,SMG5	chr1:156246129-156282834	53.6949	50.0892	56.062	53.282
STUB1	chr16:680053-684493	68.065	39.216	52.1931	53.158
CCT8	chr21:29056327-29073677	55.1483	47.9535	56.2642	53.122
PPDPF	chr20:63520765-63522260	69.8878	41.4703	47.9299	53.096
EIF4G3,HP1BP3	chr1:20742791-21177108	43.3349	62.39	53.3753	53.0334
ATP5G3	chr2:175176626-175177408	69.229	53.696	35.92	52.9483
DCTN1,RP11-287D1.3,SLC4A5	chr2:74198589-74218145	56.3781	49.5664	52.5662	52.8369
TSIX	chrX:73809805-73811444	22.9628	98.8224	36.6456	52.8103
POLD2	chr7:44114609-44124310	65.5128	38.7084	54.1482	52.7898
CCDC124	chr19:17933014-17943976	62.0114	45.9433	50.3786	52.7778
CCDC57	chr17:82101290-82213448	36.9997	71.0589	50.2084	52.7557
SRSF4	chr1:29147769-29181943	43.1671	71.3956	43.6044	52.7224
RPL21	chr13:27251352-27252645	58.7335	48.2347	51.1488	52.7057
SSR4	chrX:153794584-153798636	64.9786	39.8537	53.2223	52.6849
SLC1A5	chr19:46774920-46788587	71.856	37.8629	48.0275	52.5821
ACADM,MSH4,RABGGTB	chr1:75724368-75763427	41.5742	71.6133	44.5057	52.5644
HSF1	chr8:144291563-144326764	61.3067	44.1811	52.1947	52.5608
ADAMTS1	chr21:26836450-26845411	60.3148	53.5083	43.5616	52.4616
TTC28	chr22:27979702-27981379	36.3139	71.8351	49.1386	52.4292
ARPC4,TTLL3	chr3:9818796-9836280	53.0904	58.0887	46.0565	52.4119
GRB2	chr17:75319388-75405692	68.8016	35.6014	52.4931	52.2987
SMPD4	chr2:130151434-130190724	50.6455	47.8896	58.2997	52.2783
PRR12,SCAF1	chr19:49591185-49658608	54.5376	47.3606	54.7613	52.2198
PRRC2C	chr1:171485544-171593236	44.4528	61.7705	50.1262	52.1165
MCM3	chr6:52263834-52284779	54.9879	47.4298	53.7528	52.0568
MPRIP	chr17:17042467-17185566	58.0481	46.9172	50.8949	51.9534
FAM193A,RNF4	chr4:2536625-2733110	55.2524	61.8739	38.3426	51.823
CLUH	chr17:2689396-2711817	56.0527	46.3551	53.0224	51.8101
CASC3,RAPGEFL1	chr17:40140344-40177262	45.529	57.8711	51.672	51.6907
PSMD8	chr19:38374745-38383767	57.8737	44.2069	52.8573	51.646
KREMEN1,ZNRF3,chr22-38_28785274-29006793.1	chr22:29056178-29057366	54.2896	61.7982	38.8022	51.63
HDAC1	chr1:32292100-32333613	52.214	47.0049	55.5333	51.5841
LINC00506	chr3:87096029-87096728	13.0968	117.008	24.5212	51.542
ATP5O,CRYZL1,DONSON	chr21:33902940-33915809	48.7735	50.7624	54.9814	51.5058
NDUFV1	chr11:67606905-67612531	59.7032	50.05	44.7438	51.499
DNAJC8	chr1:28200231-28233016	49.1569	50.9126	54.018	51.3625
TMBIM6	chr12:49741566-49764774	57.8873	37.9816	57.587	51.152
BUB3	chr10:123168964-123170297	46.5498	60.4505	46.2675	51.0893
ADSL,SGSM3	chr22:40346398-40410215	57.024	46.7175	49.4651	51.0689
POLR2E	chr19:1087561-1095484	58.5418	39.0229	55.38	50.9816
PTP4A2	chr1:31906420-31908110	64.1984	41.6331	47.0444	50.9586
RBBP7	chrX:16844679-16870367	56.1828	44.5716	51.8317	50.862
SND1	chr7:127652152-128092676	47.8004	52.8844	51.725	50.8033
RP11-159D12.6	chr17:57989059-58007438	60.962	53.9281	37.5148	50.8016
SSBP2	chr5:81420101-81615669	38.8514	72.5488	40.9878	50.796
SRRM1	chr1:24643211-24673171	40.5327	65.6005	46.2148	50.7827
KARS	chr16:75627759-75647654	58.369	46.5906	47.1414	50.7003
MLF2	chr12:6748069-6753239	58.5045	39.0047	54.5765	50.6952
TMA7	chr3:48440267-48444205	57.464	47.6675	46.8574	50.663
EIF4A2	chr3:186783598-186789852	41.5622	70.0327	40.3687	50.6545
ANKRD18A,FAM95C,RP11-392E22.11	chr9:38565544-38568404	27.5102	86.3924	38.0201	50.6409
UGDH-AS1	chr4:39594193-39594707	18.1591	99.5557	34.0638	50.5929
DOT1L	chr19:2230479-2232833	50.1325	49.2997	52.2911	50.5744
HIST1H2BF	chr6:26199522-26199966	52.8205	46.0954	52.6991	50.5383
RNU11	chr1:28648609-28648839	47.3035	7.68635	96.5192	50.503
SHMT2	chr12:57229678-57234977	56.3039	39.5085	55.5863	50.4662
MORF4L2	chrX:103675505-103686697	47.6467	57.0526	46.6506	50.45
UBR4	chr1:19074389-19210282	35.0586	60.0517	56.0262	50.3788
C20orf27	chr20:3753554-3767889	76.4489	34.6699	39.9666	50.3618
HIPK2	chr7:139572917-139778051	55.3426	45.7606	49.8207	50.308
SF3A1	chr22:30332225-30356878	52.6537	46.7926	51.452	50.2994
CDC20	chr1:43358948-43363186	59.7214	39.5232	51.4489	50.2312
KHDRBS1	chr1:32013703-32061008	51.2103	46.045	53.3455	50.2003
PPIB	chr15:64155832-64163179	54.1262	42.9041	53.0631	50.0311
LINC01001	chr11:127139-127578	30.5577	75.8791	43.5455	49.9941
ADAR	chr1:154582042-154627971	57.7514	43.7559	48.4166	49.9746
RRP1	chr21:43789555-43805234	48.5869	53.8672	47.4197	49.9579
AHCY	chr20:34279808-34303383	59.9408	39.318	50.5416	49.9335
GLO1	chr6:38675953-38703133	58.1502	38.8111	52.706	49.8891
CDK11A,CDK11B,RP1-283E3.8,SLC35E2,SLC35E2B	chr1:1635228-1641704	44.8488	58.9985	45.738	49.8618
RAF1	chr3:12557089-12664143	32.9362	62.1706	54.4528	49.8532
USP10	chr16:84700009-84779916	43.4597	58.1556	47.8438	49.8197
AC006486.9,ERF,GSK3A	chr19:42248339-42255119	56.8134	39.9494	52.5392	49.7673
MCM6	chr2:135840354-135876424	51.8353	42.4577	54.4967	49.5966
KCNQ1OT1	chr11:2660366-2661774	24.9567	87.9016	35.7369	49.5317
NACC1	chr19:13139517-13141310	62.6736	37.8131	48.0755	49.5207
CPSF7	chr11:61402658-61429962	50.3543	50.3214	47.8404	49.5054
GPS2,NEURL4	chr17:7315691-7329234	52.6307	45.9378	49.9327	49.5004
PELP1	chr17:4671349-4704128	46.747	46.9531	54.6317	49.4439
HIST1H4A	chr6:26021711-26022032	80.135	24.0836	43.9713	49.3966
XRCC5	chr2:216109366-216206750	50.8106	48.3714	49.0031	49.395
STK25	chr2:241493910-241509225	57.3811	39.7997	50.9228	49.3679
GARS	chr7:30594851-30633999	50.8428	40.5997	56.5857	49.3427
DNM2	chr19:10718091-10836298	48.1837	54.8542	44.9827	49.3402
MRPL20,RN7SL657P	chr1:1399583-1407282	50.9411	55.149	41.7775	49.2892
GSPT1	chr16:11868348-11872185	55.6754	46.1256	45.9158	49.2389
HMG20B	chr19:3572960-3579347	55.2754	62.7757	29.6284	49.2265
LENG8	chr19:54449199-54461927	42.734	64.1267	40.7789	49.2132
AGAP3	chr7:151086828-151144606	60.401	43.2499	43.8027	49.1512
COX6B1	chr19:35648285-35658801	61.257	37.768	48.2496	49.0915
HAX1	chr1:154272626-154275826	48.8391	34.3783	63.8052	49.0075
SCRIB	chr8:143790828-143815949	54.6565	42.0529	50.2356	48.9817
SAMD4B	chr19:39342468-39385662	49.1765	48.9583	48.6598	48.9315
CARM1	chr19:10871583-10928678	60.2806	41.7169	44.4674	48.8216
SEPHS2	chr16:30443633-30445864	62.4596	35.1474	48.6182	48.7417
SDHB	chr1:17018784-17054104	54.7544	39.6159	51.5275	48.6326
ATP5F1	chr1:111426519-111461309	53.1882	39.72	52.8526	48.5869
EIF6,MMP24-AS1	chr20:35278799-35284795	59.5897	34.2105	51.5595	48.4532
HIST1H2BG	chr6:26216228-26216675	49.2776	32.9953	63.0758	48.4496
POLD1	chr19:50384319-50418004	46.6699	48.7627	49.7962	48.4096
HYAL3,IFRD2,NAT6	chr3:50287752-50292425	58.3389	36.2754	50.3436	48.3193
NPM3	chr10:101781577-101783400	59.6874	36.6128	48.3737	48.2246
FAM120A	chr9:93451515-93566072	53.1002	43.7025	47.8561	48.2196
SF3B5	chr6:144094949-144095597	66.5176	31.0132	46.8874	48.1394
UQCRC2	chr16:21953322-21983764	42.3044	61.863	40.2293	48.1322
NXF1	chr11:62792156-62805643	42.722	58.6628	42.9539	48.1129
ARPC1A,ARPC1B	chr7:99374598-99394698	63.0856	33.1029	48.0633	48.0839
PTPRS	chr19:5205505-5340853	48.2347	44.0982	51.902	48.0783
C4orf32	chr4:112193710-112194919	34.1668	83.0165	27.0185	48.0673
ATN1	chr12:6928230-6942316	44.3698	57.4946	42.3258	48.0634
ZNF503	chr10:75398318-75401667	50.5185	40.9518	52.7117	48.0607
RHOA	chr3:49359153-49412082	63.5222	33.0849	47.5169	48.0413
NCLN	chr19:3185892-3209573	53.424	42.9978	47.6621	48.028
GRINA	chr8:143990065-143993248	55.365	42.0157	46.4851	47.9553
PTPRU	chr1:29236465-29326769	61.0281	35.3145	47.4786	47.9404
MTCH1	chr6:36968124-36986318	50.0448	45.8168	47.8589	47.9068
DR1	chr1:93345917-93362765	50.337	45.165	48.0749	47.859
TSC2	chr16:2047998-2088705	43.7556	54.2172	45.1572	47.71
SMG1	chr16:18804764-18926448	40.871	57.715	44.4868	47.6909
SBF1	chr22:50330972-50474987	53.3631	41.1765	48.29	47.6099
TUBG1	chr17:42609681-42615227	60.0986	31.2464	51.2686	47.5379
TPM3	chr1:154156365-154183195	48.7964	43.193	50.3294	47.4396
DCTPP1	chr16:30423700-30430008	63.9433	28.572	49.1068	47.2074
NUP153	chr6:17615058-17706882	40.3457	61.1382	40.0456	47.1765
RCC2	chr1:17406870-17439685	57.6907	37.9377	45.7375	47.122
CDKL3,CTD-2410N18.4,PPP2CA,SKP1	chr5:134156700-134176985	41.3354	55.0504	44.9566	47.1141
EPN1	chr19:55698350-55699606	45.2129	56.839	39.234	47.0953
RPL7L1	chr6:42879655-42890010	48.5995	44.7566	47.8924	47.0828
HSD17B10	chrX:53431270-53434360	47.3705	40.4514	53.3215	47.0478
DNM1	chr9:128203232-128255240	34.9615	64.2482	41.9151	47.0416
FAM208B	chr10:5684634-5765115	33.8236	64.527	42.4215	46.924
TRIP12	chr2:229764671-229766245	47.7863	55.9518	36.8142	46.8508
GLTSCR2	chr19:47745522-47757611	56.8313	33.2799	50.406	46.8391
PPP5C	chr19:46346994-46391202	48.7856	37.1424	54.5273	46.8184
CNBP	chr3:129169491-129183925	51.7918	40.2075	48.2977	46.7657
IMPDH1	chr7:128392283-128409857	63.333	33.525	43.1892	46.6824
EMD	chrX:154379218-154381513	53.4585	41.1775	45.3964	46.6775
GCN1L1	chr12:120127272-120195057	49.4509	44.9111	45.6463	46.6694
TMEM147	chr19:35541812-35547496	72.816	30.699	36.449	46.6547
SCARB1	chr12:124777640-124863904	50.1787	51.1129	38.6681	46.6532
ANP32B	chr9:97983125-98015890	56.8013	37.2254	45.9004	46.6424
OGT	chrX:71532894-71575806	29.1634	72.8211	37.9366	46.6404
SRP9	chr1:225777832-225790432	39.9789	51.6038	48.2228	46.6018
CPSF1	chr8:144393255-144409636	43.2081	47.5226	48.92	46.5502
OBSCN	chr1:228297850-228301218	36.9833	60.1369	42.5303	46.5502
CTNND1,TMX2	chr11:57712544-57818455	45.0769	43.5213	50.8194	46.4725
GFER,TBL3	chr16:1981431-1986786	49.3077	43.8296	45.7109	46.2827
EIF2S3	chrX:24054556-24079022	41.3189	52.5523	44.7836	46.2183
MGEA5	chr10:101784453-101818492	23.3956	77.9946	37.1798	46.19
SLC4A2	chr7:151059086-151080816	58.1667	34.2392	46.1083	46.1714
NASP	chr1:45584027-45618801	40.2254	61.6076	36.6381	46.157
CLPP	chr19:6361452-6368875	58.5246	34.0972	45.8232	46.1483
FKBP1A,RP11-314N13.10	chr20:1368985-1393118	57.3688	33.3609	47.5186	46.0828
AAMP	chr2:218264140-218270154	60.2008	34.2197	43.7899	46.0701
MSI2	chr17:57681687-57683630	33.5738	60.8311	43.7936	46.0662
PPM1G	chr2:27381210-27409655	49.3919	38.3291	50.3501	46.0237
TXN	chr9:110244020-110256625	53.8326	44.6928	39.4102	45.9785
THRAP3	chr1:36224438-36305352	41.2508	49.2309	47.3292	45.937
TPX2	chr20:31739301-31801801	47.0119	47.3389	43.2744	45.8751
APP	chr21:25880551-26170782	46.3608	44.2405	46.9374	45.8462
PEX26	chr22:18090914-18093547	59.0228	35.5616	42.7269	45.7704
DDX39A	chr19:14408829-14419363	46.5053	42.7788	48.0034	45.7625
COPB1,PSMA1	chr11:14504873-14520385	45.5108	48.5828	43.141	45.7449
ATP6AP1	chrX:154428645-154436514	54.8803	36.5998	45.6828	45.721
ODF3B,SCO2,TYMP	chr22:50523577-50524840	62.9262	34.7994	39.4215	45.7157
CAD	chr2:27198966-27243939	42.4412	48.188	46.4948	45.708
SRP68	chr17:76038884-76072495	48.0655	33.8256	55.1678	45.6863
CTSA,ZSWIM1	chr20:45881231-45912160	46.9838	46.5111	43.4701	45.655
SOD1	chr21:31659661-31668926	58.8272	35.605	42.4198	45.6173
HNRNPR	chr1:23304825-23305706	39.728	59.2587	37.8622	45.6163
ID4	chr6:19837380-19839600	60.2158	42.5628	34.0071	45.5952
NNT-AS1	chr5:43577650-43578281	29.6937	71.2203	35.7463	45.5534
CHFR,GOLGA3	chr12:132770274-132828856	42.8846	48.3501	45.4248	45.5532
MKI67	chr10:128096664-128126374	38.9195	60.6315	36.8433	45.4648
SIN3B	chr19:16829405-16880321	41.0925	53.402	41.7446	45.413
EML3,MTA2	chr11:62593231-62612750	48.6408	35.6569	51.9129	45.4035
DDX24	chr14:94050889-94081188	33.4174	60.5716	41.9458	45.3116
MICALL1,RP5-1039K5.12	chr22:37906076-37942595	51.9156	41.9417	42.0313	45.2962
NOP2	chr12:6556869-6568465	40.3308	50.0468	45.2476	45.2084
SAFB	chr19:5587005-5668432	31.694	64.4355	39.3867	45.1721
CDK5RAP3,PNPO,RP11-6N17.9	chr17:47941567-47948174	36.7655	62.561	35.939	45.0885
ZNF638,ZNF638-IT1	chr2:71276567-71435046	26.1718	73.9083	35.171	45.0837
SEC61A1	chr3:128052363-128071669	49.5599	38.561	46.9352	45.0187
HEY1	chr8:79764019-79767809	52.3453	42.9728	39.5916	44.9699
SARS	chr1:109213907-109238164	41.6822	42.744	50.3696	44.9319
GOT2	chr16:58707130-58734319	48.109	38.3183	48.3417	44.923
EDF1	chr9:136861998-136866329	57.4941	37.459	39.8041	44.9191
PRDX4	chrX:23667468-23683694	51.4721	37.8458	45.4218	44.9132
NCAPH2	chr22:50508234-50523517	42.1663	47.8755	44.6307	44.8908
RAD54L2,TEX264	chr3:51538700-51663822	47.8086	40.2339	46.5758	44.8728
CNOT3	chr19:54137734-54155458	42.7077	46.0513	45.8117	44.8569
RUVBL2	chr19:48993850-49016586	52.9878	36.5553	44.9203	44.8211
THOC2	chrX:123600617-123733031	34.1307	57.7157	42.5357	44.794
CUX1	chr7:101815786-102283908	43.1666	47.4978	43.6546	44.773
RBM3,RP11-1148L6.8	chrX:48578705-48580932	43.8468	48.9211	41.4345	44.7341
WDR26	chr1:224386501-224434786	37.2183	59.4054	37.54	44.7212
JMJD6,MXRA7	chr17:76676892-76726583	49.2669	39.4462	45.434	44.7157
ZYX	chr7:143381147-143391140	53.5113	35.9986	44.6141	44.708
DHX9	chr1:182839342-182888275	43.6821	45.8059	44.6238	44.7039
GOLGA8A,GOLGA8B	chr15:34379151-34588438	26.9596	68.4479	38.6798	44.6958
KLF16,REXO1	chr19:1815462-1863728	48.4733	45.0813	40.3354	44.63
VDAC1	chr5:133971913-134004895	59.5389	34.1009	39.8965	44.5121
CTD-2256P15.4	chr5:10249933-10265070	53.8305	37.6049	42.0694	44.5016
KDELR1	chr19:48382641-48391575	55.6316	42.0608	35.7901	44.4942
EIF3H	chr8:116644825-116755952	44.1735	36.0581	53.0846	44.4387
SCAMP4	chr19:1905396-1926008	44.8262	45.8352	42.5365	44.3993
IPO5	chr13:97969828-98024220	47.5005	40.6362	45.0433	44.3933
SNHG15	chr7:44982926-44986654	32.0094	61.0541	40.0844	44.3826
UBQLN1	chr9:83659759-83712498	47.0857	41.1468	44.7987	44.3437
HSP90B1	chr12:103930419-103947922	44.0411	48.8667	39.2327	44.0468
TMEM106C	chr12:47963602-47968711	56.5844	32.1829	43.3175	44.0283
GTF2I	chr7:74754142-74755024	35.284	55.8556	40.9284	44.0227
RP11-274B21.14	chr7:128516412-128626430	25.8254	65.4739	40.6825	43.9939
EIF4A3	chr17:80135260-80147145	48.8031	45.3851	37.7763	43.9882
PTAR1	chr9:69709536-69711406	33.5567	53.7326	44.4674	43.9189
INTS1	chr7:1469628-1504382	43.0518	47.0268	41.4945	43.8577
MAN2A2,UNC45A	chr15:90902918-90934012	40.997	45.7089	44.8051	43.837
STARD7	chr2:96184469-96237934	53.8184	37.1387	40.5419	43.833
WNK2	chr9:93183944-93320481	47.019	43.05	41.4196	43.8295
OPHN1	chrX:68046495-68119305	27.3183	76.9496	27.2162	43.828
GEMIN7,MARK4,PPP1R37	chr19:45079274-45147008	49.0683	45.554	36.7806	43.801
GTSE1,TRMU	chr22:46296716-46333794	43.0116	45.3614	42.8554	43.7428
FAM127B	chrX:135050947-135052165	53.5953	25.519	51.7988	43.6377
UBTF	chr17:44205418-44221539	47.3658	40.8476	42.5414	43.5849
CTSD	chr11:1752771-1763993	52.5356	36.6247	41.5769	43.5791
CDT1	chr16:88803754-88809252	44.0201	39.1064	47.5445	43.557
PSMC5	chr17:63827338-63832014	49.7586	35.1537	45.7424	43.5516
SRSF3	chr6:36594376-36604633	43.3978	55.4001	31.8413	43.5464
RP11-343C2.11,SNTB2,VPS4A	chr16:69187170-69326855	47.2321	41.1444	42.2321	43.5362
CDC42	chr1:22052694-22093454	43.1106	48.5645	38.6022	43.4258
H2BFS	chr21:43565195-43565632	46.4278	42.4802	41.3146	43.4075
SLC7A5	chr16:87830086-87869491	57.2451	31.3078	41.6533	43.4021
HSPA5	chr9:125236245-125241344	43.2807	43.5715	43.2258	43.3593
DPH1,OVCA2	chr17:2030159-2043600	43.1776	42.3112	44.542	43.3436
PRCC	chr1:156767413-156800777	50.6527	39.6969	39.6584	43.336
FEM1A	chr19:4795727-4801124	39.9586	34.5667	55.2326	43.2526
LSM3	chr3:14178833-14198346	44.2282	47.4321	37.9118	43.1907
LUC7L3	chr17:50719607-50755220	30.0028	66.4427	32.9909	43.1455
GAL	chr11:68684498-68691170	58.3324	27.8145	43.2216	43.1228
AC005523.2	chr19:4791875-4795559	48.1698	39.1503	41.8879	43.0693
RAB1B	chr11:66268552-66277315	53.9134	31.4396	43.7009	43.018
HGS	chr17:81683842-81711638	46.4376	41.9994	40.6083	43.0151
PABPC4	chr1:39560476-39576854	45.845	41.9844	41.2118	43.0137
BRD4	chr19:15235618-15332530	39.5827	45.4615	43.78	42.9414
TONSL	chr8:144428772-144444473	42.0039	44.7452	41.6986	42.8159
PILRB,STAG3L5P-PVRIG2P-PILRB	chr7:100336117-100373674	28.6101	65.7017	34.1171	42.8096
RFC3,RP11-142E9.1	chr13:33818092-33966091	33.0753	61.0222	34.2965	42.798
KCNAB3,TRAPPC1	chr17:7921826-7925708	51.3718	41.8676	35.1447	42.7947
FNTA,HOOK3	chr8:43022142-43022906	38.9155	41.554	47.8615	42.777
NAP1L1	chr12:76045259-76084673	50.6335	42.2508	35.3226	42.7356
PSMB7	chr9:124257943-124415431	40.1953	37.7404	50.2185	42.7181
SRF	chr6:43171301-43180249	43.5493	30.9854	53.4481	42.6609
ORC6	chr16:46689482-46698764	18.1446	78.1595	31.5895	42.6312
SAMD1	chr19:14087882-14090463	52.7442	34.2108	40.5633	42.5061
CBX1	chr17:48070172-48070947	49.379	39.5122	38.5869	42.4927
EEF1A2	chr20:63487704-63499240	45.0269	34.0157	48.4292	42.4906
AHSA1	chr14:77458050-77469451	52.9666	33.1205	41.2504	42.4458
CLPTM1	chr19:44955377-44993222	50.0563	34.8634	42.3578	42.4258
TMED9	chr5:177592175-177596028	49.0153	32.3956	45.8638	42.4249
DHCR24	chr1:54849627-54887217	54.2225	28.9024	44.1027	42.4092
PFKL	chr21:44300057-44337661	53.2298	36.9684	36.9546	42.3843
MIDN	chr19:1248513-1259107	44.6995	44.3645	38.0497	42.3712
GNL3	chr3:52545407-52694456	30.1027	60.5395	36.4698	42.3707
GRN	chr17:44345286-44353078	52.5117	33.3616	40.7833	42.2189
ANKRD52	chr12:56237808-56238495	52.3758	35.2987	38.5678	42.0808
PNN	chr14:39175177-39182111	23.7798	65.8528	36.6048	42.0791
PRDX3	chr10:119167702-119178811	50.7622	30.4253	44.7122	41.9666
AKT2,C19orf47	chr19:40231186-40348350	41.7099	47.4364	36.7161	41.9541
C20orf24,TGIF2,TGIF2-C20orf24	chr20:36573498-36594103	39.8945	41.0448	44.6086	41.8493
TRABD	chr22:50185909-50199567	46.6864	41.3025	37.5079	41.8323
DGKZ	chr11:46347520-46380537	45.8154	39.6262	40.0189	41.8202
DKC1	chrX:154762865-154777536	37.9264	36.1721	51.3271	41.8085
GLUL	chr1:182382902-182391780	46.5162	37.9062	40.8942	41.7722
WDR90	chr16:649332-667989	26.9218	56.2715	41.8988	41.6974
MORF4L1	chr15:78872947-78897669	44.2143	38.823	42.0401	41.6925
MDK	chr11:46381010-46383800	39.7679	38.7089	46.586	41.6876
NOB1	chr16:69741870-69754979	44.443	35.093	45.5187	41.6849
FHAD1	chr1:15236506-15397339	35.2541	57.2322	32.5598	41.682
CKAP5	chr11:46743736-46846277	38.8847	44.1468	41.9654	41.6656
MTSS1L	chr16:70661676-70686068	49.7659	31.6094	43.3846	41.5866
SUPT5H	chr19:39445601-39476632	43.3875	32.4576	48.8374	41.5608
GHRLOS,TATDN2	chr3:10292383-10293038	39.1247	46.629	38.7807	41.5115
TALDO1	chr11:747440-765002	57.0949	32.2637	35.0524	41.4703
EP300	chr22:41091727-41179559	33.147	50.3443	40.532	41.3411
DGCR8	chr22:20111161-20111868	29.6939	60.0788	34.2118	41.3282
ARL2,SNX15	chr11:65027457-65040506	56.6604	28.7609	38.5184	41.3132
RPSAP58	chr19:23827096-23827355	55.9556	36.7642	31.1584	41.2927
SGTA	chr19:2754719-2783350	52.0197	23.9202	47.829	41.2563
UBE2C	chr20:45812431-45816940	54.7831	32.5628	36.2265	41.1908
FUBP1	chr1:77944261-77979529	31.9039	62.1516	29.4104	41.1553
RP11-1079K10.4	chr17:49404093-49414868	58.9601	27.1882	37.2918	41.1467
TMEM189,TMEM189-UBE2V1	chr20:50123626-50153735	44.7279	36.8954	41.7908	41.138
2002-09-01	chr2:241315919-241354005	43.3093	41.2581	38.7458	41.1044
SF3B1	chr2:197389814-197391278	36.6294	49.1585	37.5186	41.1022
RPL9	chr4:39453297-39458883	47.9693	36.3562	38.9687	41.0981
2009-09-01	chr17:77281459-77500590	45.0781	32.7647	45.3983	41.0804
NAA10	chrX:153928856-153935050	46.2322	46.0583	30.9343	41.0749
HSPA9	chr5:138553908-138575758	40.5357	41.2666	41.2361	41.0128
CERS2	chr1:150926309-150974909	48.176	30.0431	44.7062	40.9751
INO80D,NDUFS1	chr2:205999898-206001243	32.1601	49.2614	41.4644	40.962
CABIN1	chr22:24011347-24178585	38.9907	43.8217	39.9426	40.9183
ATAD3B	chr1:1471764-1496913	38.6529	47.2658	36.809	40.9092
CSNK2B,CSNK2B-LY6G5B-562,LY6G5B	chr6:31666082-31671011	38.8812	44.5755	39.2265	40.8944
CCNL1	chr3:157147894-157160276	27.3389	67.5953	27.6816	40.8719
POLR3E	chr16:22297433-22334327	32.8054	54.0215	35.7152	40.8474
GDI2	chr10:5765239-5813419	44.47	39.6129	38.333	40.8053
FAM53C,KDM3B	chr5:138338072-138436873	41.508	39.2813	41.5189	40.7694
SDHA	chr5:218305-256699	39.5002	37.0725	45.7266	40.7664
NUP205	chr7:135557705-135648924	33.272	46.8001	42.2001	40.7574
AUTS2	chr7:69598451-69599156	45.4279	43.9971	32.801	40.742
HES4	chr1:996001-1000907	24.1526	58.8477	39.2214	40.7406
MRPS26	chr20:3044776-3048251	50.6405	33.5424	37.8529	40.6786
PDIA3	chr15:43746392-43771451	44.568	42.4668	34.8702	40.635
COG8,PDF,TERF2	chr16:69326945-69343123	41.8039	37.4967	42.5957	40.6321
IRF2BP2	chr1:234604418-234610192	47.2404	32.4365	42.1418	40.6062
CRAMP1L,HN1L,LA16c-431H6.6	chr16:1612409-1702037	51.2516	30.8211	39.7168	40.5965
DRG1,SFI1	chr22:31496350-31618552	30.4989	46.6918	44.5452	40.5786
STRN4	chr19:46719452-46746780	45.815	34.0118	41.6844	40.5037
MRPS7	chr17:75261773-75266263	47.3981	31.5882	42.5216	40.5026
CPSF3L	chr1:1308651-1324743	34.3952	48.867	38.1478	40.47
SUPT16H	chr14:21351505-21384307	42.5144	39.4186	39.3439	40.4256
RP11-84A19.2	chr1:31842018-31842304	20.4438	59.8328	40.8492	40.3753
SUMO3	chr21:44805625-44818136	50.1963	34.0597	36.642	40.2993
SPTBN1	chr2:54456218-54669996	34.9166	49.3734	36.1901	40.16
COASY,NAGLU	chr17:42536401-42544442	49.6911	33.1206	37.6639	40.1585
MAP4	chr3:47802955-48089270	40.3607	43.3004	36.8062	40.1558
PDIA4	chr7:149003592-149028649	45.0388	37.0399	38.3513	40.1433
EXOSC10	chr1:11063930-11099859	31.4409	46.3073	42.6748	40.141
HOXA10,HOXA9	chr7:27162483-27165802	41.3546	39.2965	39.6422	40.0978
RTN4	chr2:54972110-55050519	51.1799	36.2823	32.7906	40.0843
LRPAP1	chr4:3512385-3532410	41.6629	39.9738	38.5059	40.0475
PTPRF	chr1:43530871-43624087	45.2724	32.5595	42.297	40.043
GAS5	chr1:173863899-173867977	27.5751	47.4382	45.0506	40.0213
LINC00486	chr2:32916230-32916620	39.1973	44.2029	36.6131	40.0044
AC010642.1,ERVK3-1,ZNF8	chr19:58299541-58302195	27.0619	58.2537	34.5062	39.9406
MRPS15	chr1:36455781-36464385	40.9031	42.396	36.3448	39.8813
HNRNPC	chr14:21199275-21269420	25.8244	58.2848	35.5203	39.8765
ELAC2	chr17:12992336-13018030	45.5592	35.3822	38.6777	39.873
METTL23,MFSD11	chr17:76726798-76727823	41.1932	44.493	33.922	39.8694
GET4,SUN1	chr7:816645-874863	35.0526	44.1811	40.3691	39.8676
BAP1	chr3:52401012-52409921	42.4222	37.2247	39.9369	39.8613
SEC31A,THAP9-AS1	chr4:82818321-82891210	31.5451	51.0128	37	39.8526
CAPN15	chr16:527753-554636	46.6728	36.3378	36.5289	39.8465
TBC1D10B	chr16:30357101-30370470	45.4885	30.3205	43.6893	39.8328
NUP98	chr11:3675050-3797536	33.7924	49.7691	35.912	39.8245
PPA1	chr10:70202783-70233423	43.7822	32.6605	42.947	39.7966
TECR	chr19:14529611-14565972	45.6071	29.5488	43.9927	39.7162
CAPZB	chr1:19339083-19485519	48.0394	32.1929	38.855	39.6958
MPST	chr22:37019765-37029767	55.7914	26.6121	36.549	39.6508
DNAAF5	chr7:549249-786408	42.3597	29.9445	46.6472	39.6505
RP11-989E6.10	chr16:33542378-33542761	3.85114	113.245	1.80346	39.6332
TARS	chr5:33440975-33468062	37.2699	37.5361	43.9978	39.6013
HINT1	chr5:131159298-131165340	42.3657	39.3918	37.0235	39.5937
COLGALT1	chr19:17555633-17583160	46.838	33.2456	38.6686	39.5841
MYCBP2	chr13:77044737-77327073	35.5086	44.7642	38.3631	39.5453
LSM14A	chr19:34172443-34229244	44.554	34.2291	39.8076	39.5302
CEP95	chr17:64514281-64537910	23.3496	68.3415	26.8243	39.5051
JMJD8	chr16:680053-684493	50.0562	31.8434	36.5167	39.4721
RAB6A	chr11:73675998-73676420	40.072	34.6667	43.6293	39.456
AK1,RP11-203J24.9,ST6GALNAC4,ST6GALNAC6	chr9:127885318-127917027	48.9603	35.7709	33.5405	39.4239
SH3PXD2A	chr10:103594063-103596845	39.2387	38.649	40.3632	39.417
NISCH	chr3:52455591-52493067	32.5496	46.2959	39.3911	39.4122
SNHG10	chr14:95532949-95534578	38.3364	35.0613	44.8147	39.4041
ATIC	chr2:215311908-215349763	48.8622	31.1039	38.2132	39.3931
AP5S1,MAVS	chr20:3820319-3869144	46.5701	38.2611	33.2786	39.3699
SCAMP3	chr1:155255980-155262488	47.2984	30.1798	40.583	39.3537
BANF1	chr11:65996644-66004152	50.4138	33.9476	33.6679	39.3431
USP36	chr17:78787368-78841292	36.8602	45.6466	35.503	39.3366
ZSWIM6	chr5:61332265-61332689	32.4379	52.0748	33.4796	39.3308
TXLNA	chr1:32179706-32198285	40.5135	39.2849	38.15	39.3161
ARL6IP4,OGFOD2,RP11-197N18.2	chr12:122975052-122980019	40.9207	40.5366	36.4771	39.3115
SDF4	chr1:1216924-1232019	46.6909	34.2518	36.8109	39.2512
RP11-624A21.1	chr15:32185552-32186461	25.8001	71.1437	20.6597	39.2012
KANSL1	chr17:46030198-46225355	31.102	54.6105	31.814	39.1755
CTBP1	chr4:1211452-1249272	43.757	27.5267	46.2241	39.1693
RBM42	chr19:35629048-35637686	41.592	29.4067	46.4194	39.1394
MTOR	chr1:11106594-11262528	36.3839	40.9215	40.0984	39.1346
SCML1	chrX:17737483-17754977	23.6162	59.0934	34.6755	39.1284
PKD1	chr16:2088739-2136032	37.5855	51.6688	28.0458	39.1
NCOA4	chr10:46005089-46030621	38.1848	32.0783	47.0302	39.0978
RP4-781K5.2	chr1:234604418-234610192	34.2155	44.138	38.8927	39.0821
POGZ	chr1:151402812-151459450	30.5313	43.8907	42.7979	39.0733
DMPK	chr19:45769718-45792817	30.978	52.8697	33.3467	39.0648
PNPLA2	chr11:819584-824919	47.1515	34.872	35.1531	39.0589
MGAT4B	chr5:179797632-179807473	42.1624	38.9734	35.9437	39.0265
STARD7-AS1	chr2:96184469-96237934	40.6568	42.472	33.8214	38.9834
PPIF	chr10:79347469-79355310	53.9903	28.1276	34.6735	38.9305
PIM3	chr22:49960471-49964487	44.9893	30.1083	41.6891	38.9289
C17orf70	chr17:81537122-81552671	42.1841	35.5495	38.9196	38.8844
CLIC1	chr6:31730610-31736520	51.9432	30.1056	34.4513	38.8334
GALNT2	chr1:230067164-230280460	53.3681	26.7987	36.2746	38.8138
MLLT4	chr6:167826888-167972002	27.8902	53.1889	35.337	38.8054
NDUFS7	chr19:1383920-1401547	44.6878	36.1818	35.5017	38.7904
MAFG,SIRT7	chr17:81918368-81927705	32.1928	46.1178	38.0295	38.78
GTPBP1	chr22:38705920-38756015	35.8889	39.0356	41.3737	38.7661
ARF5	chr7:127588368-127591600	48.1779	28.0174	40.0458	38.747
TELO2	chr16:1493345-1611474	40.972	36.9442	38.295	38.7371
COX5A	chr15:74918821-74938127	54.7696	37.3828	23.9151	38.6892
ZXDC	chr3:126437726-126475987	30.5306	43.0368	42.4941	38.6872
MZT2B	chr2:130151434-130190724	51.4932	27.4793	37.037	38.6698
HELLS,RP11-119K6.6	chr10:94545779-94613415	30.3193	51.9372	33.6853	38.6473
HELZ	chr17:67070896-67071997	34.7394	41.2073	39.9282	38.625
MAPK1	chr22:21755008-21756986	36.8058	40.9318	37.9196	38.5524
ENSA	chr1:150621137-150629601	32.7828	44.0321	38.8336	38.5495
POLE	chr12:132622815-132687620	33.8037	43.5759	38.1842	38.5213
KIAA0100	chr17:28635093-28645124	40.8917	38.653	35.9012	38.482
NMT1	chr17:45061334-45108683	40.535	31.6042	43.304	38.4811
MLST8	chr16:2205259-2209394	44.873	33.4587	37.0706	38.4674
KXD1	chr19:18557784-18569355	41.2878	40.6276	33.4664	38.4606
C5orf24,DDX46	chr5:134858811-134859370	31.0032	48.0923	36.1573	38.4176
SF3B3	chr16:70523823-70578202	36.2038	36.3316	42.6968	38.4107
INO80E	chr16:29992632-30010901	33.3931	50.29	31.3408	38.3413
PDXP,SH3BP1	chr22:37658737-37666921	46.8908	26.0486	42.0245	38.3213
REPIN1,ZNF775	chr7:150379327-150398043	45.8721	27.9972	41.0875	38.3189
TIMM44	chr19:7926724-7943720	33.3489	41.8801	39.6481	38.2924
ARHGAP8,PRR5,PRR5-ARHGAP8	chr22:44752574-44862776	41.0644	44.1788	29.6264	38.2899
POLRMT	chr19:590037-633585	43.4249	32.541	38.8805	38.2821
GRK6,PRR7	chr5:177426685-177456213	36.615	41.5683	36.564	38.2491
CTTN	chr11:70398544-70436517	35.8721	33.2726	45.4581	38.2009
C14orf166	chr14:51989528-52004689	36.5354	40.9038	37.1634	38.2009
MYC	chr8:127736080-127741103	54.6253	34.0396	25.9313	38.1987
C17orf49,RNASEK	chr17:7014800-7017351	51.6637	32.501	30.042	38.0689
DAXX	chr6:33318593-33322945	41.3955	32.8865	39.8807	38.0542
ZNF121	chr19:9560379-9562173	29.9647	45.8792	38.2863	38.0434
NRDE2	chr14:90278236-90332050	26.1304	59.0877	28.7295	37.9825
DVL1	chr1:1335275-1349415	47.3057	30.2823	36.3206	37.9695
CUTA	chr6:33416545-33418176	42.9195	31.5779	39.3985	37.9653
BTBD2	chr19:1985482-2028819	43.2681	34.2352	36.326	37.9431
ATP5J2-PTCD1	chr7:99418871-99466204	39.4785	37.8245	36.4841	37.929
RALY	chr20:33993772-34080439	45.5488	31.7	36.4012	37.8833
LSM12	chr17:44034703-44066686	36.9883	36.3764	40.2847	37.8831
PEBP1	chr12:118136100-118145581	49.4738	31.9747	32.1939	37.8808
SNRNP40	chr1:31259618-31296800	37.2818	35.2683	41.0858	37.8786
ORAI2,PRKRIP1,RP11-163E9.2	chr7:102447543-102448811	33.7593	38.0484	41.8228	37.8768
CDC123	chr10:12165443-12250495	38.8797	33.9036	40.8403	37.8745
TRIM11	chr1:228393700-228406833	35.8221	42.7083	35.0778	37.8694
AKR1B1	chr7:134442353-134459206	41.5538	29.2936	42.7559	37.8678
APLP2	chr11:130069905-130144805	39.42	32.5651	41.6089	37.8647
RP11-521B24.5	chr14:105419847-105470604	26.6344	50.4732	36.4706	37.8594
TMPO	chr12:98515568-98550302	35.4824	39.5373	38.5269	37.8489
STRA13	chr17:82018636-82022881	49.082	31.2944	33.1413	37.8392
GATAD2A	chr19:19385785-19508894	45.9502	30.385	36.9979	37.7777
SNX14,SYNCRIP	chr6:85589622-85591333	27.0861	49.7494	36.4699	37.7685
KLHL22,SCARF2	chr22:20441716-20489812	40.6351	35.0382	37.6139	37.7624
SMC4	chr3:160399463-160434978	26.9692	53.3153	33.0027	37.7624
ECHS1	chr10:133362452-133373348	48.4409	28.9002	35.7889	37.71
ATAD3A	chr1:1512172-1535085	46.8348	29.5889	36.6546	37.6928
MAN1B1	chr9:137086850-137109339	43.153	56.54	13.378	37.6903
G6PD	chrX:154531389-154564978	47.5288	29.528	35.6959	37.5842
EXOC7	chr17:76080973-76120434	36.0845	38.8343	37.7595	37.5594
UBE2O	chr17:76389553-76453215	40.4532	34.9153	37.2818	37.5501
ALKBH5	chr17:18183231-18209920	50.0422	26.9099	35.6848	37.5456
PSMC3	chr11:47418768-47426417	39.3299	33.8924	39.4145	37.5456
PSMD2	chr3:184299224-184309049	42.8982	26.0961	43.5931	37.5291
NDUFB11	chrX:47142250-47144942	43.349	29.381	39.8163	37.5154
RPL37	chr5:40825308-40835222	41.4675	39.6235	31.4097	37.5002
PTBP2	chr1:96813577-96814766	12.6094	76.2999	23.4782	37.4625
WHSC1	chr4:1871147-2009074	34.9943	39.8907	37.2525	37.3792
WARS	chr14:100333772-100376331	33.4754	44.5315	34.1064	37.3711
EIF2S2	chr20:34088318-34089379	43.5078	29.6439	38.8777	37.3431
ALG13	chrX:111681206-111760732	30.5548	52.4058	28.9948	37.3185
CCNI	chr4:77047182-77075982	44.1339	28.4771	39.3372	37.3161
YWHAH	chr22:31944427-31957597	47.7938	25.2526	38.8886	37.3117
ACO2	chr22:41469074-41544418	41.6091	34.3942	35.8754	37.2929
TCERG1	chr5:146447318-146511499	24.2852	55.9757	31.5494	37.2701
LAGE3	chrX:154477779-154479091	47.4095	27.9252	36.4361	37.2569
MICAL3	chr22:17787699-17831913	33.0355	48.5268	30.1282	37.2302
MAF1	chr8:144104482-144107577	52.1603	22.5137	36.8923	37.1888
GTPBP3	chr19:17337146-17342668	45.0137	39.8128	26.7317	37.1861
PTGES2,SLC25A25-AS1	chr9:128111376-128128346	37.0305	42.0479	32.4174	37.1653
PFDN5	chr12:53295538-53299448	48.897	31.8856	30.7022	37.1616
FAM69B	chr9:136712497-136728174	44.8993	34.6487	31.9109	37.153
QARS	chr3:49095941-49104785	38.1748	34.6342	38.6252	37.1447
SEC14L1,SNHG20	chr17:77088681-77095212	42.7054	40.1313	28.5328	37.1232
ZC3H7B	chr22:41301510-41360082	43.1425	33.3861	34.6323	37.0536
PLXNB2	chr22:50274982-50307743	31.0955	37.3266	42.7222	37.0481
PFAS	chr17:8249273-8271653	33.7878	34.4994	42.7324	37.0065
TARDBP	chr1:11025276-11030777	33.5356	44.2501	33.0455	36.9437
POLR1A	chr2:86020550-86023837	35.3702	39.0173	36.4157	36.9344
COQ9,POLR2C	chr16:57447457-57471724	40.0067	30.7199	40.0497	36.9254
GTF3C5	chr9:133030732-133058501	37.1325	34.751	38.8708	36.9181
CTD-2192J16.24,MAN2B1,WDR83OS	chr19:12668068-12681861	41.2815	36.3686	32.9886	36.8796
SETD5	chr3:9397655-9477983	29.2698	47.0748	34.2332	36.8593
UBR5	chr8:102253153-102412757	23.0572	54.5029	32.9503	36.8368
CSK	chr15:74782045-74803241	44.6876	29.3293	36.3929	36.8033
AGO1,AGO3	chr1:35883172-36056682	29.4479	39.1102	41.8261	36.7947
PGAM5,PXMP2	chr12:132687625-132722721	44.0707	28.3079	37.9969	36.7918
SESN2	chr1:28259485-28282827	29.2025	30.5861	50.5277	36.7721
SKP2	chr5:36152113-36183943	48.1293	24.8627	37.1923	36.7281
NDUFS3,PTPMT1	chr11:47565500-47584554	39.2909	30.0399	40.8103	36.7137
RP11-498C9.13	chr17:81932367-81937300	41.7252	39.0551	29.3545	36.7116
MFN2	chr1:11980321-12013519	40.3351	33.6553	36.1082	36.6995
FAM189B	chr1:155247210-155255741	48.0894	26.8655	35.1382	36.6977
N4BP2L2	chr13:32432635-32521440	19.2549	60.825	29.9137	36.6645
RNU4-2	chr12:120290847-120291897	61.7695	17.0326	31.0838	36.6286
GTF2H4,VARS2	chr6:30914160-30926610	34.2413	37.217	38.3449	36.6011
POLDIP2	chr17:28335701-28357561	47.6223	22.8652	39.2876	36.5917
MAP7D1	chr1:36156124-36180848	41.7548	26.7476	41.1571	36.5532
NDUFB9	chr8:124539121-124550111	39.1865	35.2606	35.1935	36.5469
NT5C3B	chr17:41825089-41836269	43.3674	27.3271	38.9407	36.5451
DNAJA3	chr16:4425869-4456833	37.4839	35.8576	36.2499	36.5305
ATP5C1	chr10:7788174-7807759	39.0213	28.7052	41.7379	36.4881
RP11-2C24.3	chr16:30761753-30775920	41.0577	31.7501	36.65	36.4859
MCRS1	chr12:49558304-49568120	43.8092	31.3577	34.2627	36.4765
CCNB1	chr5:69167118-69177735	38.8993	33.994	36.5328	36.4754
SLC38A10	chr17:81244999-81295324	44.0928	31.6403	33.5887	36.4406
DOCK3,MANF	chr3:50674919-51389831	24.0176	44.1379	40.771	36.3088
UQCRFS1	chr19:29207496-29213161	40.4453	23.4297	45.0077	36.2942
WBP11	chr12:14786514-14803504	39.5975	34.1376	35.147	36.294
NET1	chr10:5412567-5457589	36.4261	35.0607	37.3923	36.293
ARID1A	chr1:26695701-26782068	33.3846	38.6342	36.8503	36.2897
FAM50A	chrX:154444026-154450647	32.5901	38.3299	37.9419	36.2873
SUGP2	chr19:18990921-19060172	30.6463	49.7453	28.3795	36.257
PHRF1	chr11:576438-612014	31.8607	40.5773	36.1944	36.2108
ESYT1,ZC3H10	chr12:56119150-56144669	31.3277	36.4081	40.8462	36.194
METTL3	chr14:21498161-21511323	36.1779	35.5007	36.9021	36.1936
SMG1P3	chr16:21472682-21520444	28.9457	52.2099	27.3832	36.1796
RP4-583P15.15,SLC2A4RG,ZGPAT	chr20:63708046-63737136	32.9654	39.326	36.2173	36.1696
QKI	chr6:163414640-163573966	30.1279	36.3644	41.9266	36.1396
RP11-500C11.3	chr6:17615058-17706882	42.541	38.332	27.5241	36.1324
AGAP1	chr2:235494065-236125440	41.2144	32.8949	34.2507	36.12
POM121C	chr7:75416792-75486338	34.3578	38.3269	35.6313	36.1053
FSCN1	chr7:5592819-5606651	48.1343	24.4366	35.7353	36.1021
RHOT2	chr16:668122-675044	36.0135	38.9324	33.348	36.098
PPAN,PPAN-P2RY11	chr19:10106288-10119904	32.4843	43.3227	32.409	36.072
SLC35A4	chr5:140564466-140569097	43.0716	21.5808	43.4054	36.0193
DYNLRB1	chr20:34516418-34540954	40.0633	41.3649	26.6106	36.0129
WNK1	chr12:752583-911351	36.1305	36.5244	35.3624	36.0058
LTV1,PHACTR2	chr6:143843315-143863887	31.0273	43.8445	33.0271	35.9663
TSC22D2	chr3:150408245-150459549	31.7322	41.7965	34.3271	35.9519
NAT10	chr11:34105235-34146917	33.4625	44.3553	30.0053	35.941
IDH3G	chrX:153785765-153794456	35.5994	38.0747	34.126	35.9334
NCKAP1	chr2:182924890-182925434	35.7703	40.5317	31.4963	35.9328
TK1	chr17:78173888-78187046	41.9552	30.4746	35.3451	35.925
VAC14	chr16:70687019-70801161	39.1962	34.1263	34.425	35.9158
FBXW5	chr9:136940434-136944630	45.6777	22.7886	39.2766	35.9143
PSMB5	chr14:23025680-23034968	45.3508	26.3516	35.9765	35.893
CORO7,CORO7-PAM16,PAM16,RP11-295D4.3	chr16:4340251-4351277	36.8217	43.3135	27.5347	35.89
PKN1	chr19:14433326-14471862	44.8204	24.2237	38.6217	35.8886
TNRC18	chr7:5306980-5423816	37.3792	34.5539	35.73	35.8877
AMPD2,GNAI3	chr1:109612922-109632055	37.4945	37.6024	32.4923	35.8631
BLOC1S6,RP11-96O20.4	chr15:45605487-45608764	20.5412	63.9219	23.0666	35.8432
TOMM20	chr1:235109344-235128942	41.9525	31.7896	33.7398	35.8273
INTS3,SLC27A3	chr1:153727984-153774059	38.0304	34.0559	35.3808	35.8224
INPPL1	chr11:72223638-72239024	32.62	38.265	36.4449	35.7766
PLEKHA1	chr10:122374744-122430673	22.726	51.7415	32.8496	35.7724
EFTUD2	chr17:44849799-44899427	38.339	30.7099	38.1792	35.7427
PPP1R15B	chr1:204400660-204412010	33.0085	37.4031	36.7432	35.7183
SPAG9	chr17:50962229-50964864	26.8162	44.6603	35.6599	35.7121
CTC-425O23.5,PLD3	chr19:40348705-40378481	32.921	32.3424	41.8461	35.7032
CA5B,CA5BP1	chrX:15675017-15703697	38.5622	35.8792	32.5827	35.6747
FOXM1	chr12:2857689-2877137	43.3307	29.3951	34.2946	35.6735
PIEZO1	chr16:88715391-88785209	28.1044	48.5707	30.3006	35.6586
E2F4	chr16:67192195-67198950	37.7118	31.5637	37.6861	35.6539
GNL2	chr1:37566877-37595961	21.7495	55.4156	29.6519	35.6057
CPSF6	chr12:69239583-69271299	23.9717	52.9821	29.8373	35.597
PRR14L	chr22:31677016-31750119	37.952	36.2911	32.5189	35.5873
NUP88	chr17:5385955-5419772	31.6226	29.0336	46.0445	35.5669
ATPIF1	chr1:28236121-28238101	35.2566	33.7226	37.7106	35.5633
YTHDF2	chr1:28736617-28769812	31.3636	37.6529	37.6089	35.5418
EBNA1BP2	chr1:43164296-43172263	43.3273	27.4839	35.7605	35.5239
RNF126	chr19:647221-663305	38.6073	34.4059	33.5226	35.5119
RECQL4	chr8:144507083-144522239	30.8213	41.3674	34.3351	35.5079
ATP5G1	chr17:48892806-48895933	41.046	44.5481	20.8769	35.4903
RP11-192H23.7	chr17:28635093-28645124	47.6422	30.7288	27.9915	35.4542
AES	chr19:3053191-3062753	54.2958	22.5232	29.4881	35.4357
HMGB2	chr4:173331792-173334398	40.5402	28.8654	36.792	35.3992
OST4	chr2:27070511-27071773	43.8523	35.4769	26.8286	35.3859
RNF10	chr12:120534364-120577449	40.6017	29.7994	35.7539	35.385
RFC2	chr7:74231547-74254390	35.634	27.8897	42.5758	35.3665
U2SURP	chr3:143057749-143060065	27.202	49.4336	29.358	35.3312
PCNA	chr20:5114849-5126571	44.3931	26.4357	35.1357	35.3215
SREBF2	chr22:41833124-41907299	38.0717	30.223	37.6443	35.313
SRSF6	chr20:43457677-43463737	24.0653	49.6733	31.9326	35.2237
TTL	chr2:112482123-112532668	28.48	22.5483	54.633	35.2204
SREK1	chr5:66144365-66180929	17.0739	65.2432	23.2813	35.1995
FLII	chr17:18244788-18258752	40.5426	27.7359	37.24	35.1728
DNAJC11	chr1:6634167-6701817	38.1472	32.8747	34.2994	35.1071
CNTF,ZFP91,ZFP91-CNTF	chr11:58579154-58623671	32.7429	41.0428	31.5242	35.1033
AP000347.2,GUSBP11,KB-1572G7.2	chr22:23640369-23717338	26.7319	50.5587	28	35.0969
MTFR1L,SEPN1	chr1:25819954-25832929	42.8567	30.6285	31.793	35.0927
RNF167	chr17:4934899-4945214	37.474	34.1251	33.5292	35.0428
LHX4-AS1	chr1:180281371-180502853	27.9793	50.9165	26.2275	35.0411
TBRG4	chr7:45099905-45111690	37.9072	30.312	36.8639	35.0277
RUVBL1	chr3:128080968-128153203	40.7215	24.9968	39.3326	35.017
TMUB1	chr7:151081091-151083477	45.9639	27.8183	31.1271	34.9698
SEC16A	chr9:136440105-136483770	33.0235	34.814	36.8664	34.9013
RPL31	chr2:101002327-101151419	47.7244	26.6542	30.2795	34.886
APOPT1,KLC1,RP11-73M18.2	chr14:103629116-103715472	24.1405	42.026	38.4415	34.8693
RP11-356C4.5	chr16:90166763-90167010	4.85886	48.543	51.206	34.8693
LRRC37A4P	chr17:45506607-45508295	25.1005	53.7638	25.719	34.8611
ABCF1	chr6:30571440-30591256	40.2112	31.7798	32.5583	34.8498
CCAR1	chr10:68721172-68791414	27.0875	39.5299	37.8656	34.8277
PSMB6	chr17:4796183-4798485	49.7956	24.894	29.7703	34.82
TAF1C	chr16:84177857-84187048	29.2358	46.7153	28.4905	34.8139
DNAJC7	chr17:41976464-42017473	32.8199	38.6158	32.9587	34.7981
DHX15	chr4:24527411-24584592	29.6696	47.2429	27.4723	34.7949
RUSC1-AS1	chr1:155308886-155320657	69.7778	18.4719	16.1142	34.788
SQSTM1	chr5:179811606-179858809	40.9011	23.9206	39.4916	34.7711
XBP1	chr22:28794557-28800581	33.7874	28.3717	42.1363	34.7651
TTC3	chr21:37073294-37203085	34.8391	44.5759	24.8519	34.7556
SSR2	chr1:156009051-156020940	40.647	31.5462	32.0201	34.7378
SMARCD2	chr17:63832136-63842956	39.9764	26.5892	37.6338	34.7331
ARFGAP1	chr20:63272824-63289872	31.0785	42.2943	30.7697	34.7142
TRMT2A	chr22:20111878-20117346	38.7537	31.9066	33.4184	34.6929
LMF2	chr22:50502953-50507731	32.7252	37.626	33.7212	34.6908
UBQLN4	chr1:156033257-156053749	35.8759	32.939	35.2537	34.6895
EARS2,GGA2	chr16:23464179-23510625	32.172	38.454	33.4384	34.6881
AP2A1	chr19:49766834-49813258	41.8161	25.0844	37.14	34.6802
RBM10	chrX:47144985-47187179	34.8247	31.2867	37.8409	34.6508
ZNF746,ZNF767P	chr7:149472801-149624754	36.1362	33.4171	34.3212	34.6248
IGF2BP1	chr17:48997424-49056093	38.8398	31.0056	34.0138	34.6197
LSM7	chr19:2321578-2354632	44.4297	15.3796	44.0281	34.6125
TYK2	chr19:10350447-10380573	29.912	43.0607	30.8601	34.6109
FBXO7	chr22:32474692-32498794	41.5528	28.0584	34.1955	34.6022
DDX41,DOK3	chr5:177501941-177509476	35	36.4639	32.3097	34.5912
MRPL42	chr12:93467528-93503361	34.968	34.7812	34.0068	34.5853
ECI1	chr16:2251723-2253043	38.4423	34.3422	30.9462	34.5769
AKAP1	chr17:57085102-57121285	37.4932	32.8317	33.3735	34.5661
USP39	chr2:85612240-85649506	31.5437	30.6382	41.5016	34.5612
INCENP	chr11:62124013-62153943	36.8717	32.3669	34.3443	34.5276
HEXA,PARP6,RP11-106M3.2	chr15:72343585-72376012	24.5485	43.7631	35.1916	34.5011
RAC1	chr7:6374506-6403960	41.5251	24.8544	37.0029	34.4608
NUP188	chr9:128947701-129007027	36.3278	28.2581	38.7801	34.4553
ARGLU1	chr13:106543868-106568153	25.1957	43.3456	34.8154	34.4522
TLE4	chr9:79571796-79725644	34.7579	26.6868	41.8557	34.4335
MCM3AP	chr21:46235125-46286268	32.5773	36.2601	34.4425	34.4266
PPFIA1	chr11:70383348-70384344	28.9615	40.5597	33.7052	34.4088
NOM1	chr7:156949737-156972952	25.899	46.3515	30.7237	34.3247
PITRM1	chr10:3137727-3172777	35.0744	27.5049	40.3285	34.3026
GGT1,SNRPD3	chr22:24610497-24628775	38.0716	34.6375	30.1276	34.2789
BMS1	chr10:42782511-42831623	30.3316	40.2111	32.2577	34.2668
TRRAP	chr7:98878291-99013638	31.7659	35.9837	34.9031	34.2176
DDX12P	chr12:9417097-9420168	22.3267	51.3384	28.8689	34.178
CSNK2A1	chr20:473898-543781	40.1891	28.0769	34.2252	34.1637
CHD3	chr17:7856684-7912783	27.9106	39.6343	34.9381	34.161
RNASEH2A	chr19:12806591-12813621	41.8646	22.3485	38.1835	34.1322
EDC4	chr16:67873070-67884432	33.0145	29.6979	39.6747	34.129
CDK12	chr17:39461498-39546756	31.1191	40.2576	30.9747	34.1171
MKNK2	chr19:2037470-2051234	47.8429	23.1216	31.3492	34.1046
PPP6R3	chr11:68460756-68613744	27.5387	46.6456	28.1224	34.1022
TRAPPC12	chr2:3379694-3479555	31.6138	39.8685	30.8151	34.0991
MORC2	chr22:30926664-30969021	24.9418	39.7161	37.5777	34.0785
PAXBP1	chr21:32733921-32771959	20.8668	55.3496	25.919	34.0451
GIGYF1	chr7:100679505-100694344	32.7586	41.1057	28.1874	34.0172
FADS2,FEN1	chr11:61792818-61866836	35.9407	26.1425	39.9681	34.0171
SMC1A	chrX:53374159-53422691	30.9727	34.5072	36.5103	33.9967
CST3	chr20:23633654-23638412	43.8516	27.8775	30.2094	33.9795
KIAA0391,PSMA6	chr14:35278681-35317459	35.0061	33.9646	32.9643	33.9783
COTL1	chr16:84565681-84618097	45.0683	21.5932	35.2702	33.9772
MRPL3	chr3:131462209-131502990	34.1833	32.0326	35.6107	33.9422
CTPS1,SLFNL1-AS1	chr1:40979456-41020327	27.5339	44.1906	30.0775	33.934
ASCC2	chr22:29787155-29838221	35.489	37.263	29.0403	33.9308
ACADVL	chr17:7219839-7234528	25.6801	53.1102	22.9851	33.9251
PRDX6	chr1:173477320-173488807	46.8356	26.2408	28.6752	33.9172
LIG1	chr19:48115443-48170658	25.5155	42.2201	34.0136	33.9164
LRP3	chr19:33207757-33208773	41.268	24.76	35.6772	33.9017
CROCCP2	chr1:16618276-16644678	31.1285	45.0226	25.5261	33.8924
EIF5	chr14:103334085-103345253	26.6618	48.0164	26.9887	33.889
SNRPA	chr19:40750881-40765386	39.7541	32.4727	29.4322	33.8863
RPS6KB2	chr11:67428468-67435389	42.9081	22.5785	36.1104	33.8657
PTCD3,SNORD94	chr2:86106235-86140545	20.6164	58.3646	22.5961	33.859
UQCR10	chr22:29767375-29770316	45.1445	22.8697	33.5488	33.8543
UBA2,WTIP	chr19:34428386-34500663	33.6194	34.5253	33.2561	33.8003
PDIA6	chr2:10783395-10819275	38.8213	29.263	33.2637	33.7827
RP11-334J6.7	chr9:131497478-131500165	32.5557	37.9544	30.8012	33.7704
PGRMC1	chrX:119236264-119244462	42.1922	27.2456	31.7363	33.7247
CTD-2231E14.8	chr19:16111623-16139735	36.9528	26.8213	37.3747	33.7163
ANKRD10	chr13:110879039-110915055	19.4394	48.4057	33.234	33.693
NUMA1	chr11:72002865-72068180	34.4165	33.3273	33.3218	33.6885
MAP2K7	chr19:7903884-7913421	35.5465	36.0022	29.4676	33.6721
ZBED6,ZC3H11A	chr1:203795649-203854229	24.4567	40.4561	36.1027	33.6718
NCAPD2	chr12:6493891-6532193	34.4295	30.8149	35.7076	33.6507
SNRPC	chr6:34757280-34773786	32.012	36.4961	32.3727	33.6269
TLE3	chr15:70048732-70097906	39.4128	27.119	34.345	33.6256
ALDH18A1	chr10:95605972-95656789	31.1864	34.3125	35.322	33.607
GIPC1	chr19:14474268-14496095	45.7915	22.763	32.2458	33.6001
GNG5	chr1:84498328-84506435	35.8918	37.9275	26.9692	33.5962
ADRBK1	chr11:67266263-67286554	32.9512	30.5016	37.304	33.5856
FBXL6	chr8:144358583-144361260	35.2872	32.8727	32.5834	33.5811
CSNK1G2	chr19:1941051-1981409	39.9776	30.8369	29.9113	33.5753
CHD7	chr8:60678761-60867267	30.8743	42.5401	27.2592	33.5579
RP11-22B23.1	chr12:9283659-9314340	29.4951	45.9026	25.2704	33.556
DBET	chr4:190066059-190066346	13.2455	60.0948	27.3089	33.5497
PRR14	chr16:30650801-30656401	33.2609	33.9096	33.3185	33.4963
UBN2	chr7:139231203-139298426	22.0537	48.913	29.4366	33.4678
AGAP4,PARPG1	chr10:45825583-45847744	18.309	53.099	28.9888	33.4656
POU2F1	chr1:167416487-167418021	28.8203	36.6068	34.9295	33.4522
WIZ	chr19:15437110-15442702	35.5702	25.2808	39.4716	33.4409
TCF20	chr22:42160098-42160740	29.3609	31.0726	39.8609	33.4315
MCMBP	chr10:119829350-119831160	30.7882	37.4524	31.9476	33.3961
CIC	chr19:42268505-42295787	33.5022	32.1451	34.531	33.3928
TLN1	chr9:35697061-35732360	38.998	27.1217	34.0541	33.3913
BCR	chr22:23180503-23318037	40.6692	27.5754	31.8304	33.3583
DDX54	chr12:113157555-113185473	39.3006	27.8971	32.8715	33.3564
DEAF1	chr11:644235-695530	35.0253	29.2334	35.7678	33.3422
ABHD17A	chr19:1877041-1885498	44.0426	28.5243	27.4037	33.3235
B4GALT5	chr20:49633049-49634078	38.1994	31.6842	29.916	33.2665
OXA1L	chr14:22766695-22772350	30.3955	36.5865	32.8097	33.2639
CDC34	chr19:531726-542090	39.158	26.7436	33.8387	33.2468
SGSH	chr17:80207622-80220349	26.7427	34.1137	38.8171	33.2245
NEAT1	chr11:65422805-65445414	17.1356	59.627	22.88	33.2142
AL513523.2	chr1:153727984-153774059	30.9896	31.0271	37.5414	33.186
FARSB,RP11-16P6.1	chr2:222566526-222567455	24.2192	46.3324	28.8828	33.1448
IPO9	chr1:201829178-201892077	26.1995	38.8953	34.3161	33.137
CDIPT	chr16:29858364-29863129	45.231	21.535	32.6246	33.1302
SKI	chr1:2228045-2309867	37.7045	29.4295	32.2482	33.1274
SBNO1	chr12:123292689-123294576	25.2803	32.6871	41.3488	33.1054
CTC-360G5.8,FBXO17,SARS2	chr19:38914631-38930696	32.8586	35.7017	30.737	33.0991
CLPTM1L	chr5:1317766-1345080	40.7313	23.7251	34.793	33.0831
COL27A1	chr9:114267636-114268925	22.3859	52.5806	24.2661	33.0775
CNOT6	chr5:180494392-180575848	34.2571	32.7051	32.2025	33.0549
NDST1	chr5:150554432-150558001	35.4716	25.6917	37.964	33.0424
NOP14	chr4:2937962-2963457	29.8089	34.3384	34.9372	33.0282
CREB5	chr7:28823556-28825872	18.1123	51.0693	29.8637	33.0151
HBS1L	chr6:134964684-135054881	28.3715	40.9736	29.6575	33.0009
NUDC	chr1:26921733-26946839	33.8613	29.9323	35.1736	32.9891
UPF1	chr19:18831937-18868197	32.537	29.0843	37.2369	32.9527
FLNB	chr3:58008407-58172202	33.443	34.0236	31.3132	32.9266
DDX23	chr12:48829815-48852167	37.4978	27.6352	33.6192	32.9174
PMPCA	chr9:136410651-136423751	37.6392	26.9259	34.1841	32.9164
KIF1C	chr17:4997765-5026665	41.0028	23.4868	34.1595	32.883
DHX37	chr12:124946130-124989122	33.2246	32.9091	32.4233	32.8523
IRGQ,XRCC1	chr19:43526268-43575534	31.3014	29.9409	37.244	32.8288
PGD	chr1:10399028-10420421	32.4532	32.3311	33.6757	32.82
SNX12	chrX:71059185-71060680	44.422	24.4734	29.5258	32.8071
TCF25,TUBB3	chr16:89932613-89935954	35.1923	34.9879	28.2194	32.7999
CCDC106,ZNF580,ZNF581	chr19:55635683-55645809	38.2642	27.6097	32.4987	32.7909
ERGIC3	chr20:35542064-35557793	33.0522	31.7203	33.5977	32.7901
C14orf2	chr14:103912298-103921545	34.31	28.7184	35.3397	32.7894
DZIP1	chr13:95579624-95581124	35.327	32.4212	30.6041	32.7841
TAF15	chr17:35809467-35848189	24.9294	37.3798	36.0215	32.7769
TUBGCP2	chr10:133278704-133313111	33.7489	30.7793	33.7818	32.77
COX7B	chrX:77899480-77905384	35.3375	27.5559	35.3407	32.7447
TOP3B	chr22:21957029-21982776	29.1099	37.2558	31.8547	32.7401
MED22,SURF6	chr9:133329143-133329743	35.9631	27.1754	35.0411	32.7265
RP11-571M6.7	chr12:57694155-57721510	34.7584	29.7162	33.6632	32.7126
TOP2A	chr17:40388561-40417888	30.9095	35.4612	31.7507	32.7071
DIAPH1	chr5:141514990-141618994	30.4983	33.5171	34.0848	32.7001
GAA	chr17:80101551-80119870	26.6065	44.178	27.2135	32.666
LSM4	chr19:18306937-18323100	38.387	22.8734	36.7182	32.6595
NSD1	chr5:177133615-177300105	28.3368	37.8145	31.6721	32.6078
ULK3	chr15:74836226-74843176	21.1194	52.9388	23.7549	32.6044
NABP2	chr12:56222134-56229848	40.5387	23.2733	33.9431	32.585
KDM1A	chr1:23019445-23083601	38.4926	26.7365	32.4423	32.5571
SLC38A9	chr5:55696299-55696732	28.6068	48.8865	20.1704	32.5546
AARS,EXOSC6	chr16:70247562-70248768	33.3847	30.7941	33.4475	32.5421
GPR75,GPR75-ASB3,PSME4	chr2:53670295-53786833	32.7602	37.1702	27.6921	32.5408
ARL5A,CACNB4	chr2:151799925-151800490	22.312	53.8606	21.4483	32.5403
SPTAN1	chr9:128552594-128656681	27.9894	36.7376	32.8831	32.5367
NOP10	chr15:34341754-34343163	48.1238	27.5904	21.8677	32.5273
BCL2L12	chr19:49665958-49673907	40.7063	23.2768	33.5752	32.5194
RSRC2	chr12:122504533-122526975	14.9043	55.2088	27.3641	32.4924
AGPAT6	chr8:41578245-41622148	28.5231	33.0546	35.895	32.4909
KCNC4	chr1:110240229-110241097	23.8208	53.5551	20.0792	32.485
PLEC	chr8:143915155-143977099	33.4566	38.3226	25.5786	32.4526
LRRC47	chr1:3779978-3796496	37.6779	24.4408	35.2026	32.4404
UBALD1	chr16:4608729-4614920	30.3528	43.5044	23.455	32.4374
ZIC2	chr13:99981212-99986723	33.7398	31.4776	32.0835	32.4336
FDPS	chr1:155308886-155320657	35.2411	31.4676	30.4526	32.3871
PREB	chr2:27130761-27134629	38.7327	22.174	36.2326	32.3798
DDX42	chr17:63774257-63827183	26.2672	35.5642	35.2302	32.3539
SNRPF	chr12:95858965-95866087	40.8398	17.9886	38.1838	32.3374
TAOK2	chr16:29973876-29992021	36.1821	26.8755	33.8167	32.2914
NCOR2	chr12:124324415-124567782	37.8741	28.9958	29.8179	32.2293
AP2S1	chr19:46837864-46850851	40.1921	19.7638	36.7277	32.2279
NF2	chr22:29603018-29698596	36.1607	30.2942	30.2085	32.2211
THOP1	chr19:2785511-2813656	39.2496	23.5325	33.8225	32.2015
SPECC1L,SPECC1L-ADORA2A	chr22:24433235-24441949	31.3577	31.1263	34.107	32.197
C16orf72,RP11-473I1.9	chr16:9091620-9120230	29.0056	37.4688	30.0878	32.1874
NPIPB5	chr16:22534624-22535737	21.9079	47.6196	27.0249	32.1841
C7orf55-LUC7L2,LUC7L2	chr7:139345620-139424680	22.8687	48.4814	25.185	32.1784
COA1	chr7:43608273-43729516	25.8313	43.2684	27.4265	32.1754
SCYL1	chr11:65525087-65558394	38.2651	24.215	34.0424	32.1742
COL6A1	chr21:45981747-46005047	35.2643	33.2623	27.9945	32.1737
FBRS	chr16:30658431-30670777	33.0686	28.5491	34.8907	32.1695
RNPEP	chr1:201982632-202006080	30.0271	37.2198	29.1218	32.1229
PPP2R5D	chr6:42984557-43013864	34.6904	25.5581	36.1154	32.1213
DDX55	chr12:123602119-123620555	22.2586	47.6304	26.4163	32.1018
TFDP1	chr13:113584716-113641309	35.9504	26.794	33.4738	32.0727
BSDC1,FAM229A	chr1:32360921-32394424	28.4801	38.1237	29.6003	32.068
TRMT1	chr19:13104652-13116728	28.6636	32.0945	35.4336	32.0639
PDCD11	chr10:103396646-103446370	27.0256	37.7577	31.3519	32.0451
RING1	chr6:33208227-33211267	33.1258	31.5577	31.3903	32.0246
SLMO2	chr20:59034971-59042806	34.9409	24.5957	36.5359	32.0242
USF2	chr19:35268561-35279796	37.0556	27.7921	31.2081	32.0186
SMARCA5-AS1	chr4:143513524-143553383	31.7785	28.2844	35.9381	32.0003
AGAP5,BMS1P4,RP11-464F9.1,RP11-574K11.29	chr10:73719279-73730473	16.3183	51.4375	28.2339	31.9966
BABAM1	chr19:17267437-17279352	34.3665	26.3686	35.2407	31.9919
POLE3	chr9:113407339-113410685	33.7974	29.2483	32.9294	31.9917
HIST1H2AK	chr6:27837841-27838336	30.2622	28.5461	37.1426	31.9836
PRPS1	chrX:107628482-107651773	37.7211	24.5792	33.5889	31.9631
NUBP2	chr16:1782996-1789289	35.0237	32.138	28.5635	31.9084
IFT80,TRIM59	chr3:160257780-160383447	23.7139	44.8326	27.1067	31.8844
RPA1	chr17:1829966-1898030	39.1497	24.6814	31.8009	31.8773
POLR2I	chr19:36113708-36114925	41.1381	24.0353	30.4032	31.8589
EYA3	chr1:27970388-28088613	37.898	23.7634	33.8957	31.8524
CCDC85C	chr14:99481182-99604195	38.6057	24.319	32.5928	31.8392
ETNK1	chr12:22685824-22686646	33.84	33.5702	28.0616	31.8239
CEP170B	chr14:104865264-104896748	32.26	33.1877	29.9941	31.8139
HDAC3	chr5:141620914-141636837	40.1699	22.0912	33.169	31.81
SCAP	chr3:47413710-47476328	35.091	28.7338	31.5664	31.7971
SCAF4	chr21:31671128-31732153	33.0122	29.2803	33.0582	31.7836
IDH3B	chr20:2658405-2664206	29.345	31.564	34.3688	31.7593
NAA38	chr17:7856684-7912783	41.6542	14.1066	39.5107	31.7572
FOXC1	chr6:1609787-1613892	36.113	30.7309	28.2851	31.7097
TIMM23	chr10:45972487-46003870	30.8672	29.9342	34.3235	31.7083
WBSCR22	chr7:73683589-73698190	27.4786	36.1853	31.4477	31.7039
KIF1B	chr1:10210518-10381498	26.9966	30.8245	37.2899	31.7037
TIMM17B	chrX:48893448-48897758	42.7909	14.4679	37.8376	31.6988
RBM26	chr13:79311934-79319564	23.0532	40.5007	31.5373	31.6971
NUP155	chr5:37287195-37371309	29.1932	35.3221	30.4961	31.6705
RARS	chr5:168486479-168519303	33.4486	35.4178	26.112	31.6595
VDAC2	chr10:75210175-75231412	36.6563	26.7673	31.5208	31.6481
GMPS	chr3:155870624-155938640	33.5525	34.1169	27.2541	31.6412
SAPCD2	chr9:137061946-137070551	44.4503	21.2629	28.8471	31.5201
RNU5D-1	chr1:44730950-44731262	67.9	12.8626	13.7921	31.5182
SAMD11	chr1:923985-959270	31.9267	37.0973	25.5301	31.518
JTB	chr1:153974254-153977781	40.3755	21.3088	32.8036	31.496
MRPL11	chr11:66435839-66439002	36.9646	20.06	37.2861	31.4369
RANBP3	chr19:5916190-5978266	26.7649	35.0122	32.4811	31.4194
BCKDK	chr16:31108406-31112755	40.9432	19.1345	34.1619	31.4132
RP3-430N8.11	chr22:30976659-30978887	41.336	22.3693	30.4598	31.3884
POLA2	chr11:65261924-65305584	29.736	32.2289	32.1966	31.3872
YTHDC1	chr4:68313206-68350078	22.7991	42.1837	29.0868	31.3565
SF3B4	chr1:149923368-149928294	34.2545	29.5836	30.2003	31.3461
AC092669.3	chr2:66391502-66392446	22.2947	54.4809	17.222	31.3325
PRPF18,RP11-295P9.3	chr10:13643191-13643704	12.3102	55.2142	26.4595	31.328
APEH,RNF123	chr3:49673959-49723970	30.9796	28.9245	34.0264	31.3102
SCFD2	chr4:52873309-53366064	25.8843	36.803	31.2128	31.3
DYRK1A	chr21:37366015-37512936	30.1414	34.0413	29.6894	31.2907
PHC2	chr1:33323604-33430354	39.2534	23.8602	30.747	31.2869
MAU2	chr19:19320694-19358688	24.8736	36.8802	32.0442	31.266
MRPS5,ZNF514	chr2:95148810-95165167	30.0827	32.3467	31.2619	31.2304
CAPZA1	chr1:112619189-112671596	26.8524	34.4808	32.3315	31.2216
EMC10	chr19:50476462-50483681	38.6309	23.0221	31.9462	31.1997
TOMM7	chr7:22812972-22822838	38.9859	27.5693	27.0113	31.1888
PTTG1	chr5:160421861-160428654	37.8072	20.1885	35.5249	31.1735
PHC3	chr3:170091605-170094522	21.1214	44.321	27.9942	31.1455
ASPSCR1	chr17:81977572-82017444	27.5036	35.5116	30.3827	31.1326
MNT	chr17:2383916-2385315	24.1794	45.6119	23.6055	31.1323
DYNC1LI2	chr16:66720933-66751736	24.0521	43.8225	25.3995	31.0914
LRPPRC	chr2:43887245-43995994	28.7594	33.564	30.8028	31.0421
NELFCD	chr20:58981285-58995246	35.8006	26.0995	31.2063	31.0355
NPIPA1,RP11-958N24.1	chr16:14949133-14949529	30.3462	40.3475	22.3035	30.9991
PCNX	chr14:71111301-71112066	19.8526	45.3518	27.7752	30.9932
CIRH1A	chr16:69132656-69168983	29.6038	33.1801	30.1865	30.9901
DALRD3	chr3:49007271-49016073	25.6913	33.866	33.3531	30.9701
ATP6V1B1-AS1,TEX261	chr2:70941725-70947649	35.3685	29.06	28.4168	30.9484
SDR39U1	chr14:24429969-24442760	34.3583	28.4658	30.0207	30.9483
LAPTM4B	chr8:97775791-97852597	44.1103	24.6921	23.9947	30.9324
NOP58	chr2:202265693-202321893	25.4331	39.9044	27.4383	30.9253
CLTA	chr9:36190942-36212025	35.1046	30.318	27.3441	30.9222
CDC6	chr17:40287881-40304109	27.6555	36.7587	28.3222	30.9121
MRPL9	chr1:151759675-151763506	31.0289	28.3756	33.3173	30.9073
MEN1	chr11:64803586-64810532	39.9226	25.3343	27.3714	30.8761
DHFR	chr5:80626238-80654572	34.6887	26.651	31.2878	30.8758
ARFGAP2,RP11-390K5.6	chr11:47164304-47177135	28.9953	38.7789	24.8082	30.8608
ERC1	chr12:1493589-1495901	28.1813	33.8498	30.4688	30.8333
ZNF195	chr11:3356669-3358332	24.9554	42.3887	25.1338	30.826
WDR43	chr2:28894556-28948118	28.3967	34.7079	29.348	30.8175
HDDC2	chr6:125265351-125302010	35.813	22.6575	33.9755	30.8153
PHACTR4	chr1:28499088-28500257	28.9171	35.0031	28.4336	30.7846
PAFAH1B1	chr17:2683576-2685605	32.6401	30.4849	29.2125	30.7792
LMNB1	chr5:126776839-126836886	33.7675	26.0563	32.5055	30.7764
NGFRAP1	chrX:103376457-103378072	24.2265	31.4355	36.6097	30.7572
PDCD6IP	chr3:33867263-33869076	28.6985	33.8375	29.7222	30.7527
BRE	chr2:27890761-28339207	25.0922	42.3185	24.8441	30.7516
PSMB1	chr6:170535205-170553428	28.3861	31.496	32.3363	30.7395
PABPC1L	chr20:44885709-44931063	32.5742	29.8221	29.7572	30.7178
OBSL1	chr2:219555278-219571530	34.511	27.3958	30.219	30.7086
PYGL	chr14:50905008-50944519	29.3571	32.8142	29.9518	30.7077
ADARB1	chr21:45222456-45226518	27.2972	36.8493	27.9751	30.7072
POLDIP3	chr22:42583354-42614940	31.5722	27.4272	33.0992	30.6995
PIDD1,SLC25A22	chr11:790571-809755	31.0055	34.204	26.8744	30.6946
RAD23B	chr9:107283215-107332027	34.7503	27.6151	29.7109	30.6921
SLC19A1	chr21:45405142-45542466	32.0715	33.0219	26.9813	30.6916
HOXC10,HOXC4,HOXC6,HOXC9	chr12:53985103-53990263	25.9474	41.4782	24.5482	30.6579
DUS3L	chr19:5782586-5791198	27.6409	38.9417	25.3747	30.6524
BCCIP	chr10:125823530-125867116	30.4184	32.1459	29.3267	30.6303
RP11-274B21.2	chr7:128651186-128653503	20.1203	47.1426	24.6124	30.6251
DNAJA1	chr9:33025245-33039878	30.7723	28.5538	32.4746	30.6002
SDCCAG3	chr9:136401923-136410481	37.4796	23.8244	30.4504	30.5848
GPSM1	chr9:136327416-136359594	28.4049	35.6476	27.6632	30.5719
PLEKHM1P,RP13-104F24.2	chr17:64777985-64779758	21.3023	46.9437	23.4457	30.5639
GTF3A	chr13:27424555-27435690	42.4802	26.1612	22.9689	30.5368
PTK7	chr6:43076271-43161686	29.336	34.5089	27.7497	30.5315
PDZD8	chr10:117269966-117375456	28.3384	34.3367	28.8952	30.5234
COA4	chr11:73872746-73876859	42.6023	24.6209	24.3316	30.5183
GAN	chr16:81380778-81382422	24.3696	34.1299	33.0043	30.5013
C17orf85,ITGAE	chr17:3777578-3846241	27.586	38.5057	25.3991	30.4969
CLTB	chr5:176392510-176416537	32.216	28.5526	30.6918	30.4868
CD151	chr11:832981-838966	34.1333	27.8781	29.4486	30.4867
VPS9D1-AS1	chr16:89711896-89719165	32.1398	34.9774	24.3396	30.4856
PPP1R8	chr1:27830756-27851893	28.0467	33.4718	29.8411	30.4532
GLRX3	chr10:130136395-130180333	31.1281	25.7263	34.4821	30.4455
NOTCH2	chr1:119911930-120069616	31.5657	26.803	32.7391	30.3693
ADCK2,NDUFB2	chr7:140696710-140706635	39.2878	20.447	31.3579	30.3642
ROBO1	chr3:78597388-79019580	31.6772	30.6005	28.803	30.3602
CD63	chr12:55725469-55729310	33.6326	27.1858	30.2349	30.3511
RRP7A	chr22:42508345-42519846	31.2936	29.6097	29.9981	30.3005
ANKLE2	chr12:132725348-132761857	39.473	29.1922	22.1901	30.2851
PSME3	chr17:42833415-42843881	34.4465	27.5445	28.8265	30.2725
C22orf39,HIRA	chr22:19441551-19447686	31.8577	26.1157	32.8087	30.2607
AGRN	chr1:1020093-1056118	30.1655	31.4571	29.1068	30.2431
SPDYE5	chr7:75494979-75495342	12.7907	62.5921	15.3035	30.2288
RBM33	chr7:155779401-155781407	25.7965	38.5593	26.2422	30.1993
ZZZ3	chr1:77562599-77563191	19.4692	39.3125	31.8133	30.1983
TRIM27	chr6:28902001-28924152	27.9503	24.9506	37.6012	30.1674
CBX4	chr17:79833252-79839566	32.9428	27.7304	29.8091	30.1608
MSH6	chr2:47783144-47906506	26.098	36.0134	28.3668	30.1594
CCDC47,STRADA	chr17:63702845-63728370	25.2587	34.8197	30.3939	30.1574
XPO5	chr6:43522295-43615666	28.8029	31.4849	30.1469	30.1449
NBPF15	chr1:144421497-144461801	27.3438	31.6767	31.4054	30.142
GBF1	chr10:102245449-102382896	29.2388	29.2165	31.9219	30.1257
E4F1	chr16:2223592-2235834	22.6556	33.6381	34.073	30.1222
CALML4,CLN6	chr15:68193996-68206174	34.0379	31.5387	24.7403	30.1056
FAM193B	chr5:177519804-177554537	20.5501	42.9513	26.7673	30.0896
POLR2F,RP5-1039K5.19	chr22:37953705-37967970	29.6733	38.9471	21.644	30.0881
CASP2	chr7:143288200-143308137	22.6981	36.8781	30.6691	30.0818
SLC20A1	chr2:112645865-112664013	21.8946	37.9633	30.3299	30.0626
KMT2B	chr19:35717737-35738853	25.9597	33.8438	30.2987	30.0341
PSMD4	chr1:151254746-151267456	38.3065	21.9777	29.8132	30.0325
RRM1	chr11:4094750-4140329	32.0579	27.0863	30.8422	29.9955
ELOF1	chr19:11553046-11559214	42.2865	20.2642	27.4213	29.9907
ATXN10,CTA-941F9.10	chr22:45671812-45844715	29.0444	35.071	25.8521	29.9892
CLSTN1	chr1:9729036-9823970	33.3829	23.8029	32.7675	29.9844
PVT1	chr8:127794539-128101163	17.46	40.4963	31.9708	29.9757
C4orf48	chr4:2042007-2043958	41.8617	20.5015	27.5429	29.9687
XPOT	chr12:64448732-64451115	32.4735	30.9296	26.4636	29.9556
PYGO2,SHC1	chr1:154962307-154974495	35.1731	23.595	30.9542	29.9074
NUP93	chr16:56730132-56844803	27.0235	29.9328	32.7602	29.9055
CENPF	chr1:214603209-214664441	26.2139	35.3173	28.1525	29.8946
MUM1	chr19:1376959-1378666	30.718	30.8949	28.068	29.8936
NFATC2IP	chr16:28951009-28966869	24.2883	36.8095	28.5302	29.876
HTT	chr4:3074659-3243956	26.9887	34.9252	27.6943	29.8694
GPATCH4	chr1:156591770-156601470	28.5075	31.995	29.0756	29.8594
DRAP1	chr11:65919279-65921546	38.8041	21.3788	29.3906	29.8578
HERC1	chr15:63689595-63754646	25.2563	35.1	29.1953	29.8505
TAF8	chr6:42050538-42077668	33.3237	32.0307	24.1364	29.8303
TIMM50	chr19:39480846-39492788	33.8719	21.5102	34.083	29.8217
SYNGAP1,ZBTB9	chr6:33452684-33453620	19.4421	47.5898	22.4332	29.8217
ANKRD11	chr16:89268115-89490629	22.602	43.786	23.0312	29.8064
MFSD12	chr19:3538290-3557835	32.7081	31.1033	25.5831	29.7982
TCEB2	chr16:2771442-2777290	40.2169	21.7991	27.3524	29.7895
RPTOR	chr17:80544795-80966374	28.7047	31.4364	29.211	29.784
DYNLT1	chr6:158636514-158644747	31.0989	25.0439	33.2068	29.7832
SLMAP	chr3:57755458-57928868	22.0371	36.1233	31.1891	29.7832
FYN	chr6:111661329-111873649	25.369	36.7706	27.2061	29.7819
PDHA1	chrX:19343942-19361624	31.391	27.4871	30.3715	29.7499
KIF18B	chr17:44924716-44947721	33.7306	31.3032	24.1839	29.7392
AGPAT1	chr6:32166449-32176075	36.0931	20.5224	32.3906	29.6687
LETM1	chr4:1811499-1856238	34.1972	23.6555	31.1499	29.6675
ZNF460	chr19:57279981-57293202	18.2516	38.6333	32.1086	29.6645
DNAJC9,MRPS16	chr10:73247795-73252679	32.6129	27.6153	28.7583	29.6622
TOR1AIP2	chr1:179841111-179877793	29.8376	31.7602	27.3754	29.6577
CBR1	chr21:36070002-36073129	37.4914	21.4884	29.9094	29.6297
PTPLAD1	chr15:65530449-65578289	28.4273	37.436	23.024	29.6291
ASXL1	chr20:32358309-32439427	24.4559	36.3645	27.9464	29.5889
RERE	chr1:8352410-8817723	23.0767	35.3483	30.3189	29.5813
GADD45GIP1	chr19:12945452-12957225	36.0225	24.0278	28.5427	29.531
CAMKK2	chr12:121237694-121240099	39.594	27.2454	21.7468	29.5287
QSER1	chr11:32977373-32980233	24.9942	33.6354	29.9431	29.5242
TMEM245	chr9:109018712-109019423	21.362	42.9823	24.173	29.5058
MLLT1	chr19:6210284-6279966	35.2356	23.8991	29.2119	29.4489
RRM2	chr2:10122603-10210643	28.0277	30.9735	29.3149	29.4387
ERI3	chr1:44221091-44355237	30.4513	22.3225	35.374	29.3826
PHC1	chr12:8930754-8949640	27.187	29.2946	31.6451	29.3756
TMED2	chr12:123584563-123598110	31.5803	25.0628	31.4756	29.3729
KATNA1,LATS1	chr6:149594897-149717970	24.1741	35.2111	28.7123	29.3658
ZNF282	chr7:149194960-149226362	31.8336	28.2635	27.9507	29.3493
COPS6	chr7:100088865-100092154	35.9686	26.0107	25.9747	29.318
NOL12,RP1-37E16.12,TRIOBP	chr22:37746247-37774979	25.3272	35.1442	27.4609	29.3108
TMEM33	chr4:41957222-41960584	24.1292	34.3284	29.4712	29.3096
NCOA6,PIGU	chr20:34560300-34677134	27.2025	33.012	27.7062	29.3069
LCOR	chr10:96832184-96989553	24.8267	39.0256	24.0294	29.2939
RP11-274B21.3	chr7:128653873-128655268	23.1023	36.4991	28.266	29.2891
ATP6V0B	chr1:43974931-43978290	41.4443	21.8302	24.5813	29.2853
BMI1,COMMD3,COMMD3-BMI1	chr10:22316295-22331168	31.213	25.0124	31.6195	29.2816
NAPA	chr19:47487650-47515049	32.3295	25.5335	29.9555	29.2728
C15orf39	chr15:75201887-75212100	32.2586	27.0172	28.461	29.2456
PSMD12	chr17:67337940-67340087	21.2179	35.674	30.802	29.2313
EI24	chr11:125569458-125584636	32.6505	22.8405	32.1382	29.2097
BAZ1B	chr7:73440531-73522262	26.8238	29.2264	31.5406	29.1969
PIP5K1A	chr1:151198033-151249359	24.5974	27.2409	35.743	29.1938
NUP43	chr6:149719924-149746507	26.62	27.1773	33.778	29.1918
IQGAP3	chr1:156525363-156572574	31.7919	29.399	26.3129	29.1679
PFKFB4,SHISA5	chr3:48467896-48525654	30.5156	27.0218	29.9577	29.165
C1orf86	chr1:2189422-2194758	36.7595	23.8219	26.8609	29.1474
RP11-574K11.32	chr10:73744338-73772078	40.858	22.1418	24.3879	29.1292
TM7SF2,VPS51	chr11:65113223-65116222	32.067	26.0913	29.2186	29.1256
PIGT	chr20:45416139-45426191	31.7441	26.7832	28.7923	29.1065
FLT4	chr5:180601521-180649609	24.3899	33.2752	29.6495	29.1049
WHSC1L1	chr8:38270204-38270879	19.0367	41.5449	26.7158	29.0991
MYH10	chr17:8474209-8631355	26.4243	29.0407	31.7361	29.067
TMEM109	chr11:60913984-60923436	33.07	22.1799	31.9355	29.0618
ATF3	chr1:212608767-212620739	9.66798	42.2541	35.2591	29.0604
PPT1	chr1:40072745-40097238	30.0067	24.9334	32.24	29.06
SURF4	chr9:133361479-133376115	35.4354	23.6214	28.0236	29.0268
E2F1	chr20:33675690-33686388	30.8219	27.96	28.2791	29.0203
KIAA1586,ZNF451	chr6:57148193-57168702	20.2887	42.8434	23.9284	29.0202
FOXK2	chr17:82519699-82602873	29.8951	29.1626	27.9927	29.0168
RBM28	chr7:128281593-128343912	21.6026	34.1769	31.2689	29.0161
FANCI	chr15:89244023-89334842	22.8769	37.5378	26.6068	29.0072
UBE4B	chr1:10033073-10181185	26.1895	31.2574	29.4647	28.9705
ADAM15	chr1:155051309-155062677	32.9082	29.0419	24.9252	28.9584
URB1	chr21:32314113-32393040	28.6608	29.1794	29.0282	28.9561
MED13	chr17:61867176-62065962	23.8684	32.8793	30.0848	28.9442
PIGQ,RAB40C	chr16:569953-629271	29.0465	28.673	29.0795	28.933
PPIL2	chr22:21666006-21697691	27.594	31.6352	27.5495	28.9262
SETD1B	chr12:121804037-121831908	27.4674	31.4509	27.8571	28.9251
LSS	chr21:46189133-46228793	24.4426	34.4283	27.8791	28.9167
SMARCC1	chr3:47585891-47781913	29.7734	27.7273	29.104	28.8682
HDGFRP2	chr19:4472149-4502337	32.0866	25.9425	28.5651	28.8647
AC114730.8	chr2:241734689-241799130	17.4324	46.4186	22.7365	28.8625
AEN	chr15:88621302-88652300	30.8687	22.5801	33.0489	28.8326
SOX12	chr20:325518-328774	35.9947	24.737	25.7645	28.8321
ARRB2	chr17:4710639-4721489	35.4901	25.8037	25.1805	28.8248
ATP2A2	chr12:110281180-110351051	28.1032	28.0169	30.3222	28.8141
S100A10	chr1:151982915-151993851	30.6254	28.3784	27.314	28.7726
UBE3C	chr7:157138918-157269242	28.2734	32.407	25.6051	28.7618
LGALS3BP	chr17:78971254-78979947	32.4441	30.4507	23.3636	28.7528
PRC1	chr15:90966089-90994553	27.5109	31.6217	26.9961	28.7096
TRMT112	chr11:64316704-64317854	39.488	18.7546	27.8706	28.7044
UTP3	chr4:70688487-70688891	24.6947	32.7295	28.6403	28.6882
WDR36	chr5:111092323-111127957	32.6217	26.6341	26.7966	28.6841
NAT8L	chr4:2059367-2065351	32.3071	21.0399	32.6694	28.6721
CDC42BPB	chr14:102932389-103057547	28.595	30.1342	27.2468	28.6587
EHBP1L1,FAM89B,SIPA1,SSSCA1	chr11:65570473-65581855	36.5559	22.3705	27.0197	28.6487
CBX2	chr17:79778162-79787898	36.7028	20.0264	29.1445	28.6246
PSMG1	chr21:39175292-39183671	26.0737	27.1553	32.5922	28.6071
CHEK1,STT3A	chr11:125592838-125621289	30.2836	29.2508	26.2849	28.6064
NAP1L4	chr11:2944514-2992525	31.1457	24.3656	30.2867	28.5993
KLHDC3	chr6:43014226-43021238	34.558	20.5591	30.6801	28.5991
CORO1C	chr12:108645268-108731573	33.6707	22.4572	29.668	28.5986
DCAF16	chr4:17801020-17802304	19.628	40.4887	25.5802	28.5656
MAPK3	chr16:30114094-30123159	34.5714	22.6641	28.4073	28.5476
PPP6R2	chr22:50330972-50474987	28.3276	25.7275	31.552	28.5357
MRPL28	chr16:367384-370527	35.4743	20.6213	29.4894	28.5283
EXT1	chr8:117799097-118112049	22.3804	40.7794	22.4017	28.5205
MBNL1	chr3:152464333-152465754	27.4287	30.1785	27.9226	28.5099
DHX34	chr19:47349324-47382960	28.6874	27.6333	29.1903	28.5037
UBL4A	chrX:154483723-154486677	37.3389	18.782	29.3594	28.4934
HMGXB3	chr5:150000343-150053288	26.4006	28.1471	30.9227	28.4901
CALM2	chr2:47160178-47176499	33.3347	27.3313	24.7451	28.4704
CDC25B	chr20:3796135-3806104	35.5396	21.5909	28.2658	28.4654
TTYH3	chr7:2631934-2664702	32.8931	26.0849	26.418	28.4653
PRDX5	chr11:64318132-64321790	29.4171	24.8857	31.0751	28.4593
ZNF592	chr15:84748334-84803676	25.6783	25.1204	34.5056	28.4348
FRAS1	chr4:78057176-78058071	22.8484	31.0977	31.3505	28.4322
NELFB	chr9:137255360-137273531	34.9835	23.1679	26.9792	28.3769
PSMA4	chr15:78540444-78549473	25.5727	35.233	24.3047	28.3701
PRPF38B	chr1:108692306-108702488	18.6118	42.4329	24.0237	28.3561
USP7	chr16:8892860-8964217	24.9603	28.6096	31.4454	28.3384
PSAP	chr10:71815918-71851278	33.6703	23.9367	27.3852	28.3307
BBX	chr3:107807217-107807699	21.5257	34.3306	29.1073	28.3212
STX16,STX16-NPEPL1	chr20:58651248-58712613	24.5131	40.4327	19.9599	28.3019
CHD8	chr14:21385197-21456071	25.5194	32.2691	27.0113	28.2666
MOV10	chr1:112673450-112707120	26.8334	32.788	25.1613	28.2609
FGFR3	chr4:1793295-1808873	29.8072	32.3569	22.5649	28.243
AGPAT3	chr21:43864605-43986790	22.9213	36.6382	25.14	28.2332
RPUSD1	chr16:783731-788354	33.8145	24.752	26.1183	28.2283
ECSIT,ZNF653	chr19:11483435-11505724	33.1507	22.5662	28.965	28.2273
TROAP	chr12:49323243-49332226	23.5365	37.1878	23.8804	28.2016
MAP4K4	chr2:101892172-101894195	28.4769	26.7493	29.3643	28.1968
DST	chr6:56458098-56843774	20.7182	40.1509	23.6957	28.1883
ADNP2	chr18:80139437-80140268	28.3095	26.9591	29.2761	28.1816
SMARCC2	chr12:56162400-56189724	26.3174	29.4854	28.7169	28.1732
MBTPS1	chr16:84053776-84116914	26.4274	30.4427	27.5473	28.1391
ASNA1	chr19:12737506-12748323	31.9935	22.7236	29.6346	28.1172
ERH	chr14:69380132-69398294	39.8492	26.8143	17.6407	28.1014
TAZ	chrX:154411555-154422177	26.5305	34.9304	22.7837	28.0815
DCTN2	chr12:57522618-57547237	24.159	32.7963	27.2465	28.0673
PKMYT1	chr16:2971050-2980656	29.8657	27.7757	26.5329	28.0581
RBM19	chr12:113796768-113966334	29.6645	29.0171	25.4926	28.0581
RELA	chr11:65653604-65663050	29.5932	25.2468	29.2621	28.034
PDPR	chr16:70114438-70159075	25.8439	37.3146	20.9151	28.0245
GPN1,RP11-158I13.2,ZNF512	chr2:27583036-27623176	28.4587	32.5386	23.0473	28.0149
PRR11,SMG8	chr17:59203684-59206128	28.2702	27.2253	28.5382	28.0112
AP003068.9	chr11:65096166-65111701	26.2748	21.203	36.5489	28.0089
SSNA1	chr9:137174568-137190311	32.9627	21.564	29.36	27.9622
UROD	chr1:45012260-45015573	41.0145	18.1251	24.6195	27.9197
SMARCD1	chr12:50085334-50101346	30.4096	24.2924	28.9533	27.8851
CENPA,SLC35F6	chr2:26764266-26781216	33.688	22.5254	27.4244	27.8793
ZFR	chr5:32354409-32444753	24.5149	29.4976	29.6053	27.8726
GPAA1	chr8:144082626-144086210	25.7607	27.4414	30.3921	27.8647
CC2D1A	chr19:13906213-13930938	21.7673	31.6864	30.115	27.8562
RPL36AL	chr14:49618613-49620628	36.4353	24.0906	22.9729	27.8329
RP11-1228E12.1	chr17:65406-71516	16.3814	47.4611	19.6503	27.8309
WDR6	chr3:49007271-49016073	24.6838	32.8323	25.9764	27.8308
DIAPH3	chr13:59666360-60163954	15.2518	34.6589	33.5105	27.8071
NKTR	chr3:42600639-42648946	20.6074	44.4474	18.3356	27.7968
SLC39A1	chr1:153958887-153963529	34.6274	18.7787	29.9682	27.7914
NR2F1	chr5:93584711-93594551	32.0733	23.4934	27.7652	27.7773
LARP4B	chr10:807243-931700	26.2404	27.487	29.6002	27.7759
TSR3	chr16:1348150-1351867	38.653	20.0796	24.5341	27.7556
GTPBP4	chr10:988407-1019770	21.296	37.566	24.3452	27.7357
SLC27A4	chr9:128340687-128361592	37.9024	22.9701	22.3255	27.7327
ARMC6	chr19:18990921-19060172	32.1112	25.041	26.0273	27.7265
ACAD11,NPHP3-ACAD11	chr3:132686259-132701673	17.9798	30.6134	34.5551	27.7161
SMTN	chr22:31064135-31104594	25.8536	29.4627	27.8106	27.709
DLST	chr14:74881687-74903608	30.0646	26.0128	27.0091	27.6955
SUPT6H	chr17:28662229-28702201	23.0143	31.4241	28.6198	27.6861
ACTR1A	chr10:102479233-102502775	32.5901	22.3654	28.0529	27.6695
NLGN2	chr17:7404683-7419834	25.9552	34.7235	22.3277	27.6688
MAPK8IP3	chr16:1706181-1770315	27.0533	32.745	23.2078	27.6687
KRI1	chr19:10543906-10566008	27.9144	29.6943	25.3206	27.6431
ADCY9	chr16:3953442-4116418	33.0309	24.7741	25.0853	27.6301
GLYR1	chr16:4803202-4847283	27.3462	28.2268	27.3031	27.6254
DDX49	chr19:18919713-18928700	31.9709	23.2317	27.4846	27.5624
MAD2L2	chr1:11674483-11681260	40.8584	17.6057	24.2116	27.5586
GRHPR	chr9:37422690-37437144	31.3445	21.6699	29.641	27.5518
SCO1	chr17:10672832-10674395	22.1291	31.2002	29.2439	27.5244
HOXB9	chr17:48621306-48626367	27.829	24.3447	30.3499	27.5079
CDC25A	chr3:48157176-48188421	30.8224	21.4502	30.2022	27.4916
ACAP3	chr1:1292276-1307884	21.4289	34.0627	26.971	27.4875
SOX18,ZNF512B	chr20:63956733-63969896	33.2443	24.2455	24.9173	27.469
C11orf98,INTS5,LBHD1	chr11:62667683-62671090	30.1433	27.6545	24.6062	27.468
SNX27	chr1:151612225-151696468	30.5955	24.7375	27.0133	27.4488
ZNF146	chr19:36215160-36238811	24.8804	30.7204	26.7431	27.448
YWHAG	chr7:76326702-76359045	29.8105	21.9208	30.6072	27.4462
FTO	chr16:54113872-54114296	22.0837	26.3408	33.8791	27.4345
TOP1	chr20:41028833-41124394	27.5855	25.6134	29.0131	27.404
ZMYND19	chr9:137582084-137590516	32.1533	24.0305	25.9987	27.3942
HSPA4	chr5:133051965-133106079	32.4445	21.6578	28.0783	27.3935
CLK2	chr1:155262867-155287828	26.788	32.0851	23.3062	27.3931
CELSR1	chr22:46361227-46537599	27.9338	29.2036	25.0369	27.3914
CTC-260F20.3,YJEFN3	chr19:19534102-19534903	23.8062	38.8284	19.5337	27.3894
PDLIM5	chr4:94664446-94665589	33.323	24.6512	24.1859	27.3867
PCNXL3	chr11:65615420-65637392	30.6798	26.3636	25.1108	27.3847
DDX56	chr7:44565806-44576442	27.4715	26.5357	28.1316	27.3796
MTHFD2	chr2:74198589-74218145	33.3148	20.493	28.2867	27.3648
CAMK2G,NDST2,RP11-574K11.31	chr10:73785347-73801458	26.1505	35.3357	20.5504	27.3455
PSMB3	chr17:38752738-38764219	38.5337	20.0273	23.404	27.3217
PTTG1IP	chr21:44849596-44873703	29.7473	24.3679	27.8388	27.318
SPATA21	chr1:16367239-16460036	32.2079	28.2326	21.504	27.3148
HADHA	chr2:26190843-26244657	27.4983	27.6134	26.7657	27.2925
HDAC2	chr6:113939134-113971383	30.0667	25.4131	26.3975	27.2924
WDR1	chr4:10074365-10116841	35.3978	19.0988	27.3788	27.2918
TRMT11	chr6:125986507-126078397	13.9622	41.7719	26.1364	27.2902
MRPL10	chr17:47823485-47831522	26.3749	22.5134	32.9508	27.2797
AMOT	chrX:112774769-112840890	31.5275	28.9752	21.3359	27.2795
MZT2A	chr2:131483958-131492722	39.0124	17.7059	25.0207	27.2463
ABCB6,ATG9A	chr2:219206818-219216173	31.86	19.3247	30.5208	27.2352
NDUFA10	chr2:239958246-240025477	23.6488	35.8014	22.2446	27.2316
TAF9	chr5:69351759-69369814	23.4384	29.2516	28.9942	27.2281
RAB11FIP5,SFXN5	chr2:72942112-72944343	32.3352	28.3767	20.9594	27.2238
BRD9,ZDHHC11	chr5:795715-824482	16.6777	39.9875	24.9992	27.2215
DDX19A,DDX19B	chr16:70299193-70373387	27.01	25.5811	29.0264	27.2058
PUS1	chr12:131929268-131944037	27.8604	24.7529	28.981	27.1981
SHANK3	chr22:50674434-50733129	33.9183	23.9288	23.7422	27.1964
TOMM22	chr22:38681958-38684752	34.424	20.5345	26.628	27.1955
AKT1	chr14:104769382-104795744	35.4883	20.9178	25.1756	27.1939
PI4KA	chr22:20707709-20858879	25.0647	29.5114	26.9986	27.1916
VPS28	chr8:144423506-144428647	29.3943	29.5157	22.6241	27.178
PSMC4	chr19:39971184-39982677	23.4796	29.7114	28.3423	27.1778
TPR	chr1:186313641-186375748	24.2558	31.8747	25.3162	27.1489
SSBP1	chr7:141787536-141791089	20.3827	34.4341	26.6293	27.1487
TIAM1	chr21:31119057-31559068	25.0794	31.6243	24.7104	27.138
RABEP1	chr17:5282287-5385904	28.3377	29.8711	23.1927	27.1338
RP11-264B17.3,SPNS1	chr16:28974782-28984542	31.2329	22.7265	27.4383	27.1326
B2M	chr15:44711442-44718084	34.2752	20.7087	26.3751	27.1197
COPS3	chr17:17246846-17281272	25.5607	24.8419	30.9334	27.112
TIAL1	chr10:119574725-119597022	22.6366	36.6449	22.0454	27.109
EPRS	chr1:219968604-220046654	26.4119	29.2193	25.652	27.0944
RPL22	chr1:6184993-6209997	31.2086	23.1744	26.8984	27.0938
WASF2	chr1:27404123-27490156	30.8902	22.0534	28.3212	27.0883
ZNF142	chr2:218637178-218663437	23.9114	30.2825	27.0449	27.0796
RP11-384K6.6	chr4:118591755-118634949	16.7065	35.1543	29.3372	27.066
SNAPC4	chr9:136375629-136400161	21.9475	33.8703	25.3361	27.0513
RPS19BP1	chr22:39529093-39532985	38.0495	19.7341	23.3616	27.0484
DTNA	chr18:34493317-34891276	20.3663	31.6877	29.0556	27.0365
ELOVL5	chr6:53244349-53349076	29.1725	28.3382	23.5877	27.0328
2015-09-01	chr1:86862754-86914315	19.9235	28.4515	32.6783	27.0178
FAM96B	chr16:66932056-66934408	32.7184	20.6294	27.681	27.0096
GAPVD1	chr9:125261474-125365005	26.2949	28.7517	25.8381	26.9616
YLPM1	chr14:74855513-74856719	23.5348	33.9518	23.3724	26.953
NSUN2	chr5:6599278-6633401	28.1965	28.6966	23.9051	26.9327
TYMS	chr18:657513-692069	27.696	25.4479	27.5788	26.9076
ZNF664	chr12:123973224-124015430	28.3348	25.7212	26.6523	26.9028
CXXC1	chr18:50282375-50287789	30.194	20.9939	29.505	26.8976
AC009120.6,RP11-252A24.2	chr16:74310063-74368166	25.6305	33.136	21.903	26.8898
PSMB2	chr1:35601707-35641552	30.5004	27.3087	22.8285	26.8792
HECTD4	chr12:112160245-112382365	22.494	37.736	20.3818	26.8706
HM13	chr20:31514406-31573054	20.9723	34.8939	24.6913	26.8525
ATXN1L,IST1	chr16:71845981-71857285	24.9971	30.8759	24.6827	26.8519
MRPS12	chr19:38930939-38933053	36.8484	17.2986	26.3741	26.8404
RNF220	chr1:44405238-44651709	29.6236	22.9782	27.8871	26.8296
DUSP1	chr5:172767527-172771190	19.1833	32.7273	28.569	26.8265
XRCC3	chr14:103629116-103715472	27.1305	27.2353	26.1006	26.8221
FHL1	chrX:136147493-136211343	32.1579	20.614	27.6683	26.8134
TSPO	chr22:43151531-43163182	33.2962	21.8781	25.2321	26.8021
SCARNA9	chr11:93661710-93727086	12.2153	50.9137	17.2471	26.792
AIFM1	chrX:130125617-130165807	32.5886	20.9215	26.8179	26.776
EMC6	chr17:3668814-3669662	30.5075	26.4678	23.3438	26.773
MTHFD1L	chr6:150865437-151101828	24.5594	26.2274	29.4048	26.7305
FOXH1	chr8:144468640-144474109	18.5279	36.5418	25.0952	26.7216
BMPR2	chr2:202376241-202560828	20.3214	39.0061	20.8316	26.7197
ARAP1,STARD10	chr11:72754738-72781850	29.8466	21.9089	28.401	26.7188
NOL11	chr17:67717737-67744243	21.6491	30.7368	27.7515	26.7125
TRAF7	chr16:2155743-2196587	35.1913	20.6402	24.295	26.7088
RTEL1-TNFRSF6B	chr20:63658057-63698699	19.1009	31.6017	29.4078	26.7035
MRPS18B	chr6:30617819-30626392	23.6946	24.2096	32.1673	26.6905
ARFGAP3,PACSIN2	chr22:42795235-42857268	20.9843	32.2198	26.8616	26.6886
USP24	chr1:55066404-55215557	21.2006	30.9456	27.8895	26.6786
YY1AP1	chr1:155659506-155688930	25.0716	28.4935	26.4498	26.6716
HEATR1	chr1:236542347-236604697	23.9295	30.6853	25.3967	26.6705
MTFP1,SEC14L2	chr22:30422340-30424011	40.6132	15.7459	23.6457	26.6683
LZTR1	chr22:20982052-20999021	25.2768	28.0613	26.6603	26.6661
CCNH	chr5:87391738-87412966	17.3233	36.081	26.5795	26.6613
NDUFS6	chr5:1801407-1829329	28.0845	19.1512	32.7478	26.6612
DHX38	chr16:72093759-72112625	25.1512	26.8302	27.9815	26.6543
QRICH1	chr3:49029874-49094163	23.72	28.4094	27.821	26.6501
PIN1	chr19:9835315-9850059	29.2259	26.6895	24.0326	26.6493
IMMT	chr2:86143920-86195564	25.6662	26.7796	27.4994	26.6484
PDLIM1	chr10:95237574-95291246	31.5534	21.1813	27.1962	26.6436
TAF1D	chr11:93730147-93741410	18.6529	35.0915	26.1412	26.6285
NDE1	chr16:15650253-15724849	28.0618	29.3102	22.4912	26.6211
ADCY3	chr2:24819188-24920253	28.2815	25.6946	25.8747	26.6169
B4GALT2	chr1:43979220-43991169	33.6451	19.5515	26.6057	26.6008
NUCB1	chr19:48900344-48923463	33.7945	22.7813	23.2015	26.5924
SATB2	chr2:199270478-199271408	21.9047	28.8236	29.0394	26.5892
STK11	chr19:1205789-1236184	29.6805	20.8056	29.2745	26.5869
ATP6V0A2,TCTN2	chr12:123671203-123758419	27.095	20.9558	31.6649	26.5719
SHPRH	chr6:145878454-145964332	22.7016	30.1359	26.8225	26.5533
WAC	chr10:28532745-28620985	26.563	25.8794	27.2167	26.553
ZFAS1	chr20:49278653-49289223	14.4105	30.405	34.83	26.5485
ADD1	chr4:2843901-2930062	35.9942	21.4935	22.1437	26.5438
SEC24C	chr10:73744338-73772078	30.6773	21.8664	27.0482	26.5306
UBE2M	chr19:58555456-58559018	32.2872	23.4834	23.8187	26.5298
RANBP2	chr2:108719492-108785440	19.9302	35.4919	24.1044	26.5088
FIRRE	chrX:131689817-131830655	13.0736	31.5473	34.8579	26.4929
WDR18	chr19:984270-994885	29.6261	24.8111	25.0261	26.4878
POLR3A	chr10:77974668-78029527	18.0341	40.3145	21.0448	26.4645
ANXA11	chr10:80153427-80154451	34.4352	21.219	23.6887	26.4476
TOMM70A	chr3:100363481-100364534	26.8644	28.1083	24.3552	26.4426
H1FX	chr3:129314524-129316400	33.7312	20.5433	24.9843	26.4196
TRA2A	chr7:23504816-23532177	22.1403	35.6218	21.4701	26.4107
CDK2,RAB5B	chr12:55967020-55994457	29.238	23.7663	26.2122	26.4055
KLF13	chr15:31326772-31373839	31.6794	15.5462	31.9771	26.4009
PCNT	chr21:46324101-46445690	21.6954	34.2619	23.156	26.3711
ADNP,DPM1	chr20:50889144-50958519	20.2142	35.1822	23.6089	26.3351
MSN	chrX:65667657-65741902	30.8209	23.8997	24.2686	26.3297
STAG1	chr3:136336337-136337841	21.652	35.0377	22.2927	26.3275
PTPRA,VPS16	chr20:2840740-3038968	24.9674	29.8977	24.1145	26.3265
MAPKAPK5	chr12:111842001-111893036	25.9063	30.2892	22.784	26.3265
PGP	chr16:2211537-2212903	26.6703	23.4051	28.8501	26.3085
HNRNPDL	chr4:82423110-82460951	28.4713	29.597	20.8571	26.3085
EPB41L2	chr6:130839415-131063233	16.9464	41.6569	20.3116	26.305
PPP2R4	chr9:129111366-129149144	32.4237	19.81	26.6787	26.3041
WDR5	chr9:134136067-134159877	34.5243	19.0467	25.3135	26.2948
PAPOLA	chr14:96502396-96567109	28.3138	23.3638	27.1957	26.2911
PKD1P6	chr16:15104341-15154780	24.577	31.4837	22.79	26.2836
ESPL1	chr12:53268286-53293638	27.5558	25.908	25.3174	26.2604
ZRANB2	chr1:71062196-71081030	14.9845	45.2466	18.5433	26.2581
GORASP2	chr2:170929218-170967394	27.3782	25.13	26.1999	26.236
SART1	chr11:65961692-65979228	30.0761	22.275	26.3233	26.2248
KIAA1191	chr5:176346086-176361811	31.5861	22.0359	25.0521	26.2247
VAT1	chr17:43014616-43024989	34.6135	18.5233	25.5297	26.2222
C11orf84	chr11:63813474-63827647	35.5563	19.6606	23.445	26.2206
DCUN1D4	chr4:51914851-51916760	20.8405	35.8469	21.9699	26.2191
ARL5B	chr10:18659404-18676973	26.3186	23.1926	29.137	26.2161
DIRAS1,SLC39A3	chr19:2714402-2721386	30.692	20.3599	27.5955	26.2158
MRPL41	chr9:137551766-137552551	36.2501	18.6769	23.6612	26.1961
NOTCH3	chr19:15159692-15160290	38.5213	18.6182	21.4466	26.1954
FBXO21	chr12:117145550-117190479	23.4412	21.7068	33.424	26.1907
MPDU1	chr17:7583726-7588164	24.5132	26.0794	27.9786	26.1904
CCDC14	chr3:123913716-123961316	17.2232	42.3311	18.9885	26.1809
MYCBP2-AS1	chr13:77044737-77327073	29.9832	34.2811	14.2615	26.1753
RPRD1A	chr18:35989890-36067561	21.5939	39.7693	17.1546	26.1726
CLCN7	chr16:1445342-1475039	24.06	26.0238	28.4076	26.1638
CTD-2196E14.7	chr16:23557510-23572275	35.7637	21.0741	21.6363	26.158
SNF8	chr17:48930010-48944828	33.8157	24.9481	19.6966	26.1535
PAK4	chr19:39125752-39179364	33.1069	20.852	24.4834	26.1474
WDR62	chr19:36014534-36111162	21.6197	29.0633	27.7476	26.1435
ABCF2	chr7:151211289-151227210	27.753	22.1503	28.4815	26.1283
NEFM	chr8:24913767-24919055	35.0499	23.7466	19.5764	26.1243
YIF1A	chr11:66284615-66289136	28.4198	23.0583	26.8773	26.1185
FTSJ3	chr17:63774257-63827183	28.5012	20.7706	28.9935	26.0884
PLCG1	chr20:41136963-41176477	26.0485	26.948	25.2532	26.0832
MAPK8	chr10:48435188-48436791	23.3622	29.7989	25.0389	26.0667
TIMP1	chrX:47582317-47586788	28.1932	25.1207	24.8512	26.055
ADIPOR2	chr12:1691116-1786577	32.2637	19.0056	26.8943	26.0545
GSK3B	chr3:119826733-120094580	28.003	25.2824	24.8659	26.0504
MACF1	chr1:39084335-39486949	23.8938	32.3731	21.8751	26.0473
FAM195B	chr17:81822333-81833282	32.3146	23.8428	21.9791	26.0455
TTF2	chr1:117060339-117102493	22.5998	30.96	24.5755	26.0451
SMAD2	chr18:47828271-47828960	16.6894	40.3431	21.071	26.0345
RP11-173P15.5	chr12:120710467-120722004	20.3841	26.4468	31.2722	26.0344
ANGEL1,RP11-488C13.5	chr14:76761472-76787126	27.2551	28.921	21.9235	26.0332
CIAO1	chr2:96266097-96274115	32.9735	20.298	24.8214	26.031
IGF2R	chr6:160111835-160113190	22.6444	31.1168	24.321	26.0274
RASEF	chr9:82980771-82982565	17.5266	39.7916	20.7491	26.0224
NR2C1	chr12:95058368-95073607	22.5541	35.5944	19.8934	26.014
AF011889.2,IDS,LINC00893	chrX:149482411-149511534	23.4255	28.0245	26.5764	26.0088
TBCD	chr17:82751878-82949571	21.3686	26.3932	30.2564	26.0061
RP11-192H23.4,SPAG5	chr17:28602578-28605681	22.1838	27.1042	28.7248	26.0043
SIMC1	chr5:176238395-176345780	21.1294	37.9585	18.9043	25.9974
ALYREF	chr17:81881722-81891817	29.6089	20.4823	27.865	25.9854
FNBP4	chr11:47716510-47767494	17.8044	37.233	22.8674	25.9683
FRYL	chr4:48498936-48501710	21.0192	33.6342	23.1184	25.9239
RBCK1	chr20:408056-430937	16.1557	36.2408	25.3725	25.923
MRPS31P4,RP11-78J21.7,SUGT1	chr13:52688300-52691970	20.344	34.4974	22.9238	25.9217
RFWD3	chr16:74621398-74666861	25.9514	22.4546	29.3448	25.9169
SRPK1	chr6:35833035-35921121	25.8822	25.1454	26.6982	25.9086
L3MBTL2	chr22:41205319-41231278	30.1133	21.1304	26.4766	25.9068
CHAF1B,MORC3	chr21:36384714-36417217	27.007	24.2929	26.4014	25.9004
ATP8B2	chr1:154325541-154350927	28.4477	21.5906	27.6612	25.8998
KDM4A	chr1:43704801-43705451	22.216	29.2134	26.2661	25.8985
SNRPG	chr2:70281539-70293724	48.281	21.0741	8.32167	25.8923
COX7C	chr5:86617938-86621007	35.5832	19.2121	22.8555	25.8836
M6PR	chr12:8930754-8949640	25.9108	30.1177	21.5979	25.8755
MYO19	chr17:36495760-36535138	17.3337	37.3906	22.8603	25.8615
APOA1BP	chr1:156591770-156601470	31.4292	18.5991	27.5347	25.8543
JAG2,NUDT14	chr14:105172948-105181302	28.005	23.9084	25.6284	25.8473
WDR33	chr2:127705174-127811161	19.8239	32.6038	25.1119	25.8465
TMEM214	chr2:27032986-27042045	24.0076	25.737	27.7653	25.8366
ANKRD12,NDUFV2	chr18:9102648-9134330	21.6001	32.1939	23.6199	25.8046
TBCA	chr5:77691254-77776344	24.6027	25.1417	27.6445	25.7963
DDX1	chr2:15591891-15631216	26.2484	24.4427	26.6877	25.7929
ERGIC1	chr5:172834306-172952436	33.6509	17.7615	25.9591	25.7905
THAP4	chr2:241584435-241637333	32.223	21.6844	23.4555	25.7876
FBXO18	chr10:5890251-5937256	29.4549	22.1436	25.7578	25.7854
TMED4	chr7:44577900-44582226	23.6946	29.0682	24.5686	25.7771
PDLIM7	chr5:177483153-177497593	31.712	24.3378	21.2233	25.7577
NUP210	chr3:13316227-13420495	24.4761	24.3209	28.4285	25.7418
PNISR	chr6:99399781-99425306	16.3503	40.9185	19.9537	25.7408
NCOR1	chr17:16030215-16215538	25.7347	28.067	23.3909	25.7309
ARIH2	chr3:48918833-48985198	25.8269	23.7253	27.6363	25.7295
AC004754.3,ARHGDIG,ITFG3	chr16:234852-268872	30.5514	18.8498	27.7657	25.7223
SCAF8,TIAM2	chr6:155127560-155137441	21.8694	27.9094	27.3644	25.7144
PHF8	chrX:53936825-54044529	21.6573	28.3096	27.1298	25.6989
DUS2,NFATC3	chr16:68023343-68226452	30.7959	21.7527	24.5333	25.694
RTCB	chr22:32387116-32412235	27.419	21.6148	28.0468	25.6935
NBPF1	chr1:16562487-16613544	17.4554	34.8017	24.8184	25.6918
NSA2	chr5:74767251-74776896	23.1517	28.5366	25.3494	25.6792
MIR600HG,STRBP	chr9:123112384-123115449	36.1493	21.9269	18.9313	25.6692
TIMM17A	chr1:201955514-201970351	22.5832	32.5312	21.7946	25.6363
PDCD2	chr6:170576355-170584666	30.8156	22.9307	23.1567	25.6343
MRPS6,SLC5A3	chr21:34073590-34142943	28.0229	23.0732	25.7768	25.6243
DNAJB1	chr19:14514766-14527726	29.5873	20.1029	27.1687	25.6196
HRAS	chr11:532261-535558	29.4611	17.0169	30.2928	25.5903
MTDH	chr8:97644020-97730056	27.5973	26.4992	22.6691	25.5885
CAP1	chr1:40040764-40072610	27.5118	24.0799	25.1426	25.5781
NFKBIB	chr19:38899939-38908887	26.649	20.3813	29.7011	25.5771
ANAPC2	chr9:137174568-137190311	24.3678	28.8772	23.4047	25.5499
DDX52,SYNRG	chr17:37561494-37643426	20.0112	30.7762	25.8548	25.5474
BPTF	chr17:67825186-67983581	21.6925	32.5164	22.4063	25.5384
DNAJC14,SARNP	chr12:55821071-55829626	22.975	26.3509	27.2455	25.5238
TRMT61A	chr14:103529205-103537364	17.0594	30.5085	28.9777	25.5152
BCL2L11	chr2:111167154-111168217	18.2916	38.2115	19.9987	25.5006
DPH2	chr1:43970001-43973364	33.3585	18.0658	25.0518	25.492
ZDHHC8	chr22:20131827-20146347	27.7482	27.2204	21.481	25.4832
CRTC1	chr19:18683677-18778071	26.7589	30.8384	18.8293	25.4755
TOMM6	chr6:41786845-41791046	32.6533	23.9011	19.8654	25.4733
AMD1	chr6:110874800-110895851	29.15	19.926	27.3157	25.4639
ETF1	chr5:138506108-138543219	27.2898	23.2165	25.8793	25.4619
DIP2B	chr12:50505002-50746558	24.7778	29.9979	21.5959	25.4572
CHD2,LINC01578,RP11-437B10.1	chr15:92882797-93027882	21.3709	31.1851	23.7719	25.4426
LTB4R,LTB4R2,NOP9	chr14:24299856-24318046	22.8913	30.322	23.113	25.4421
PPP1R12C	chr19:55090917-55117582	24.9827	30.351	20.9458	25.4265
CKS1B	chr1:154974683-154979235	29.5688	24.7938	21.8764	25.413
EHMT2	chr6:31879764-31897698	29.7315	21.1838	25.3145	25.4099
TTLL4	chr2:218710818-218755284	25.6928	28.357	22.1575	25.4024
SSBP4	chr19:18419386-18434456	33.0864	21.5248	21.5916	25.4009
SFSWAP	chr12:131711106-131799706	22.2887	29.1572	24.7187	25.3882
FAM207A	chr21:44940013-44978427	31.2899	20.0061	24.8551	25.3837
GRAMD1A	chr19:34996289-35040289	28.3808	24.4618	23.2357	25.3594
PGS1	chr17:78378641-78424577	20.8904	29.8068	25.3368	25.3447
SCRN3	chr2:174428424-174429578	19.5291	30.4798	25.9988	25.3359
KLC2	chr11:66257782-66267845	29.2661	19.0254	27.7015	25.331
PTK2	chr8:140658535-141001236	26.4497	22.3834	27.1081	25.3137
NHLRC2	chr10:113909923-113910758	20.3644	33.0457	22.3839	25.2647
TRPV1	chr17:3566253-3636291	27.3005	29.5584	18.9163	25.2584
CHAF1A	chr19:4402510-4457793	23.4631	28.3101	23.9869	25.2534
AURKA	chr20:56369402-56392140	24.235	24.1634	27.3379	25.2454
PTEN	chr10:87863147-87966885	22.2879	31.7899	21.6384	25.2387
TCEB3	chr1:23743179-23760293	23.8129	24.0757	27.8123	25.2336
CSTF2	chrX:100820404-100842932	23.1759	33.7547	18.7564	25.229
XPNPEP3	chr22:40857110-40927740	21.9817	26.2352	27.4528	25.2232
VPS13A	chr9:77417672-77418957	19.0255	38.5114	18.1082	25.215
RREB1	chr6:7249178-7251298	24.4886	28.0784	23.0724	25.2131
AKAP8L	chr19:15380049-15419147	20.7412	31.8791	22.9773	25.1992
KAT7	chr17:49829940-49831112	19.2782	35.3084	21.0101	25.1989
MDH1	chr2:63588791-63607169	27.8988	22.5184	25.1657	25.1943
SMEK1	chr14:91457675-91510648	19.7148	31.4114	24.4552	25.1938
YY1	chr14:100238153-100281055	26.3051	22.9222	26.3524	25.1932
CENPV	chr17:16342584-16353557	31.3342	18.414	25.7741	25.1741
DAGLB,KDELR2	chr7:6461093-6484200	28.3126	23.3937	23.7974	25.1679
AURKB	chr17:8204377-8210594	26.8648	30.5468	18.0351	25.1489
NOC4L	chr12:132144462-132152441	29.8266	20.8395	24.6596	25.1086
[truncated: 8,769 more rows]
