# Supplementary material for: The Coxiella burnetii T4SS effector protein AnkG hijacks the 7SK small nuclear ribonucleoprotein complex for reprogramming host cell transcription
Source: PLoS Pathog. 2022 Feb 8;18(2):e1010266. doi: 10.1371/journal.ppat.1010266 (PMC8824381; doi:10.1371/journal.ppat.1010266)
Supplement: S2 Table — (XLSX) [file ppat.1010266.s006.xlsx]

## Sheet: Differentially_expressed_genes_
gene_id	locus	genelabel	log(AnkG-GFP/GFP)	pvalue	significant	differential expression
ENSG00000221676.1	chr9:134164438-134164564	RNU6ATAC	Inf	0.0001	yes	upregulated
ENSG00000268790.5	chr19:16479060-16660442	AC008764.4	Inf	5e-05	yes	upregulated
ENSG00000260212.1	chr6:127659423-127660579	AL356432.3	4.69742	0.0001	yes	upregulated
ENSG00000237854.3	chr17:68101907-68115518	LINC00674	3.87898	5e-05	yes	upregulated
ENSG00000173727.12	chr11:65455257-65466720	AP000769.1	3.8597	0.0008	yes	upregulated
ENSG00000181444.13	chr7:149764181-149773588	ZNF467	3.6468	5e-05	yes	upregulated
ENSG00000162753.13	chr1:173500459-173669851	SLC9C2	2.94545	5e-05	yes	upregulated
ENSG00000074370.18	chr17:3923869-3964464	ATP2A3	2.86767	5e-05	yes	upregulated
ENSG00000196353.11	chr3:131533554-132285410	CPNE4	2.79697	5e-05	yes	upregulated
ENSG00000143217.9	chr1:161070997-161089558	NECTIN4	2.7575	5e-05	yes	upregulated
ENSG00000182916.8	chrX:103330228-103332326	TCEAL7	2.7543	0.00095	yes	upregulated
ENSG00000225087.2	chr1:72283169-72899240	AL583808.1	2.72015	0.00065	yes	upregulated
ENSG00000055118.16	chr7:150944960-150978321	KCNH2	2.70508	5e-05	yes	upregulated
ENSG00000104967.8	chr19:45933733-45974044	NOVA2	2.49931	5e-05	yes	upregulated
ENSG00000161681.16	chr19:50649444-50719802	SHANK1	2.35741	5e-05	yes	upregulated
ENSG00000179292.5	chr11:66291893-66296664	TMEM151A	2.30233	0.0001	yes	upregulated
ENSG00000100097.12	chr22:37675635-37679802	LGALS1	2.30214	0.00015	yes	upregulated
ENSG00000140465.14	chr15:74719541-74725536	CYP1A1	2.25255	5e-05	yes	upregulated
ENSG00000134207.17	chr1:114089290-114153880	SYT6	2.13378	5e-05	yes	upregulated
ENSG00000170421.12	chr12:52897186-52952906	KRT8	2.10273	5e-05	yes	upregulated
ENSG00000105088.8	chr19:9853717-9936552	OLFM2	2.06771	5e-05	yes	upregulated
ENSG00000141968.8	chr19:6772707-6857366	VAV1	2.01751	0.00075	yes	upregulated
ENSG00000176788.9	chr5:17065597-17276843	BASP1	1.95075	5e-05	yes	upregulated
ENSG00000150551.11	chr2:132416804-132671579	LYPD1	1.91569	5e-05	yes	upregulated
ENSG00000157613.11	chr11:46277661-46321409	CREB3L1	1.8976	5e-05	yes	upregulated
ENSG00000229544.9	chr10:124445242-124450048	NKX1-2	1.87776	5e-05	yes	upregulated
ENSG00000205978.6	chr14:24399002-24419283	NYNRIN	1.86463	5e-05	yes	upregulated
ENSG00000197467.16	chr10:69801879-69964275	COL13A1	1.8004	0.00045	yes	upregulated
ENSG00000253479.6	chr8:69424848-69448282	LINC01603	1.78257	0.0009	yes	upregulated
ENSG00000159409.15	chr1:151700057-151729805	CELF3	1.77322	0.00045	yes	upregulated
ENSG00000146112.12	chr6:30676388-30687895	PPP1R18	1.77236	5e-05	yes	upregulated
ENSG00000101210.13	chr20:63488012-63499239	EEF1A2	1.76062	5e-05	yes	upregulated
ENSG00000130751.10	chr19:47019836-47045775	NPAS1	1.74986	5e-05	yes	upregulated
ENSG00000169220.18	chr5:177357923-177372596	RGS14	1.74212	0.00015	yes	upregulated
ENSG00000129682.16	chrX:138614726-139222777	FGF13	1.73881	5e-05	yes	upregulated
ENSG00000158987.22	chr5:131423920-131797063	RAPGEF6	1.73313	5e-05	yes	upregulated
ENSG00000143590.14	chr1:155063736-155087538	EFNA3	1.72631	5e-05	yes	upregulated
ENSG00000095370.20	chr9:127738316-127778710	SH2D3C	1.7167	5e-05	yes	upregulated
ENSG00000110076.19	chr11:64606173-64723197	NRXN2	1.69568	0.00065	yes	upregulated
ENSG00000139445.18	chr12:109277977-109309284	FOXN4	1.68512	0.0001	yes	upregulated
ENSG00000215218.4	chr5:6448858-6496723	UBE2QL1	1.67524	5e-05	yes	upregulated
ENSG00000162458.13	chr1:15756606-15786594	FBLIM1	1.6626	5e-05	yes	upregulated
ENSG00000108947.5	chr17:7705201-7711372	EFNB3	1.64459	5e-05	yes	upregulated
ENSG00000129951.19	chr19:812487-821955	PLPPR3	1.63046	0.0008	yes	upregulated
ENSG00000197183.14	chr20:32443058-32608893	NOL4L	1.60536	5e-05	yes	upregulated
ENSG00000147082.18	chrX:50202712-50351914	CCNB3	1.5774	0.0001	yes	upregulated
ENSG00000136048.14	chr12:101877579-102012130	DRAM1	1.57078	5e-05	yes	upregulated
ENSG00000286235.1	chr20:5950651-6040053	AL035461.3	1.56489	0.00035	yes	upregulated
ENSG00000168772.11	chr4:104468307-105120000	CXXC4	1.53277	5e-05	yes	upregulated
ENSG00000100968.14	chr14:24365672-24379604	NFATC4	1.50431	0.00015	yes	upregulated
ENSG00000173511.10	chr11:64234583-64239264	VEGFB	1.50382	5e-05	yes	upregulated
ENSG00000105339.11	chr8:141117277-141195808	DENND3	1.49709	5e-05	yes	upregulated
ENSG00000074181.9	chr19:15159037-15200995	NOTCH3	1.4915	5e-05	yes	upregulated
ENSG00000161642.18	chr12:54353660-54497688	ZNF385A	1.48836	5e-05	yes	upregulated
ENSG00000251095.7	chr4:89410959-89841978	AC093866.1	1.47557	0.00035	yes	upregulated
ENSG00000183150.8	chr12:12660889-12696207	GPR19	1.47223	0.0002	yes	upregulated
ENSG00000115194.11	chr2:27253683-27281499	SLC30A3	1.4626	5e-05	yes	upregulated
ENSG00000156453.14	chr5:141853089-141879246	PCDH1	1.45878	0.00035	yes	upregulated
ENSG00000168993.15	chr4:784956-826129	CPLX1	1.45629	5e-05	yes	upregulated
ENSG00000163545.11	chr1:205302062-205321745	NUAK2	1.44167	5e-05	yes	upregulated
ENSG00000120875.9	chr8:29333063-29350684	DUSP4	1.43785	5e-05	yes	upregulated
ENSG00000182809.11	chr14:105472961-105480162	CRIP2	1.42679	0.00015	yes	upregulated
ENSG00000135362.14	chr11:36296287-36465204	PRR5L	1.42557	0.0001	yes	upregulated
ENSG00000105419.18	chr19:47403123-47419527	MEIS3	1.41798	5e-05	yes	upregulated
ENSG00000068137.15	chr17:42667913-42676994	PLEKHH3	1.41118	5e-05	yes	upregulated
ENSG00000121297.8	chr19:31149978-31417794	TSHZ3	1.40596	5e-05	yes	upregulated
ENSG00000169242.12	chr1:155127875-155134899	EFNA1	1.40319	5e-05	yes	upregulated
ENSG00000108813.11	chr17:49968969-49974959	DLX4	1.40135	5e-05	yes	upregulated
ENSG00000138613.14	chr15:63276017-63309126	APH1B	1.36652	5e-05	yes	upregulated
ENSG00000186642.16	chr11:72576140-72674591	PDE2A	1.35902	0.00075	yes	upregulated
ENSG00000021300.14	chr11:73646177-73662819	PLEKHB1	1.35826	0.00035	yes	upregulated
ENSG00000167244.21	chr11:2129111-2161221	IGF2	1.35378	5e-05	yes	upregulated
ENSG00000134709.12	chr1:59814785-59876322	HOOK1	1.34636	5e-05	yes	upregulated
ENSG00000160469.17	chr19:55282071-55312562	BRSK1	1.34248	5e-05	yes	upregulated
ENSG00000140682.19	chr16:31470203-31477960	TGFB1I1	1.33987	5e-05	yes	upregulated
ENSG00000102935.12	chr16:49487523-49857919	ZNF423	1.33688	5e-05	yes	upregulated
ENSG00000186907.8	chr11:57460527-57477534	RTN4RL2	1.33487	0.00025	yes	upregulated
ENSG00000179855.9	chr19:3585477-3593541	GIPC3	1.33157	5e-05	yes	upregulated
ENSG00000168918.14	chr2:233059966-233207903	INPP5D	1.32933	5e-05	yes	upregulated
ENSG00000128536.16	chr7:105876795-106036432	CDHR3	1.32134	0.0003	yes	upregulated
ENSG00000157870.17	chr1:2586490-2801717	PRXL2B	1.29862	5e-05	yes	upregulated
ENSG00000125744.12	chr19:45485293-45502510	RTN2	1.29698	5e-05	yes	upregulated
ENSG00000170542.6	chr6:2887269-2903309	SERPINB9	1.28495	5e-05	yes	upregulated
ENSG00000187244.12	chr19:44809070-44821421	BCAM	1.28334	5e-05	yes	upregulated
ENSG00000163623.10	chr4:84491984-84499292	NKX6-1	1.27896	5e-05	yes	upregulated
ENSG00000170412.18	chr17:74424850-74451653	GPRC5C	1.27521	5e-05	yes	upregulated
ENSG00000106211.10	chr7:76302672-76304295	HSPB1	1.27126	5e-05	yes	upregulated
ENSG00000166963.13	chr15:43510957-43531620	MAP1A	1.25513	5e-05	yes	upregulated
ENSG00000117245.13	chr1:20664013-20718017	KIF17	1.25319	5e-05	yes	upregulated
ENSG00000090661.12	chr19:8206735-8262421	CERS4	1.25173	5e-05	yes	upregulated
ENSG00000189127.8	chr5:80556754-80570280	ANKRD34B	1.25028	5e-05	yes	upregulated
ENSG00000185432.12	chr12:50923471-50932510	METTL7A	1.24162	5e-05	yes	upregulated
ENSG00000177469.13	chr17:42402448-42423256	CAVIN1	1.2268	5e-05	yes	upregulated
ENSG00000124496.12	chr6:42224930-42452051	TRERF1	1.21889	5e-05	yes	upregulated
ENSG00000104833.12	chr19:6494318-6502848	TUBB4A	1.21441	5e-05	yes	upregulated
ENSG00000197223.12	chr2:68041129-68110948	C1D	1.20798	5e-05	yes	upregulated
ENSG00000160973.8	chr8:144466042-144475849	FOXH1	1.18696	5e-05	yes	upregulated
ENSG00000138772.13	chr4:78551746-78610451	ANXA3	1.18242	5e-05	yes	upregulated
ENSG00000134198.10	chr1:115048010-115089503	TSPAN2	1.15419	0.00075	yes	upregulated
ENSG00000197355.11	chr9:137077516-137084539	UAP1L1	1.12909	5e-05	yes	upregulated
ENSG00000155966.14	chrX:148500616-149000663	AFF2	1.11831	0.00065	yes	upregulated
ENSG00000163508.13	chr3:27715948-27722711	EOMES	1.11299	0.0006	yes	upregulated
ENSG00000126878.13	chr9:131096475-131123152	AIF1L	1.1074	5e-05	yes	upregulated
ENSG00000223883.2	chr1:69055837-69249477	LINC01707	1.10727	0.00015	yes	upregulated
ENSG00000164076.17	chr3:49857987-49869935	CAMKV	1.104	5e-05	yes	upregulated
ENSG00000140807.7	chr16:50548395-50649249	NKD1	1.09687	5e-05	yes	upregulated
ENSG00000116983.13	chr1:39678647-39691485	HPCAL4	1.09351	5e-05	yes	upregulated
ENSG00000149260.18	chr11:77066960-77126155	CAPN5	1.07855	0.0006	yes	upregulated
ENSG00000129244.9	chr17:7646626-7657770	ATP1B2	1.0781	5e-05	yes	upregulated
ENSG00000103742.12	chr15:65381483-65422947	IGDCC4	1.07691	0.00015	yes	upregulated
ENSG00000160685.13	chr1:155002629-155033781	ZBTB7B	1.06249	5e-05	yes	upregulated
ENSG00000232872.2	chr13:51908217-51910621	CTAGE3P	1.0611	0.00075	yes	upregulated
ENSG00000121753.13	chr1:31727116-31764893	ADGRB2	1.06105	5e-05	yes	upregulated
ENSG00000003400.15	chr2:201182897-201229406	CASP10	1.05358	5e-05	yes	upregulated
ENSG00000156113.24	chr10:76869600-77638369	KCNMA1	1.04865	0.0001	yes	upregulated
ENSG00000166831.9	chr15:64739890-64775589	RBPMS2	1.01855	5e-05	yes	upregulated
ENSG00000121966.7	chr2:136114348-136118149	CXCR4	1.01322	0.0001	yes	upregulated
ENSG00000197728.11	chr12:56007658-56044697	RPS26	1.00844	5e-05	yes	upregulated
ENSG00000087245.13	chr16:55389699-55506691	MMP2	0.999191	0.00045	yes	upregulated
ENSG00000170004.17	chr17:7856684-7912760	CHD3	0.974517	0.00045	yes	upregulated
ENSG00000090924.15	chr19:39412668-39428415	PLEKHG2	0.973426	5e-05	yes	upregulated
ENSG00000157782.9	chr12:120628829-120667324	CABP1	0.973274	0.00045	yes	upregulated
ENSG00000188338.15	chr3:50205245-50221486	SLC38A3	0.969766	0.0003	yes	upregulated
ENSG00000247746.4	chrX:55484615-55489202	USP51	0.953913	5e-05	yes	upregulated
ENSG00000129911.9	chr19:1852381-1863579	KLF16	0.92721	0.0003	yes	upregulated
ENSG00000084628.10	chr1:31179744-31239887	NKAIN1	0.926734	0.0001	yes	upregulated
ENSG00000196208.14	chr2:11482340-11642788	GREB1	0.916297	5e-05	yes	upregulated
ENSG00000198435.4	chr9:137293867-137302271	NRARP	0.914595	5e-05	yes	upregulated
ENSG00000172819.17	chr12:53210566-53232980	RARG	0.913534	0.0008	yes	upregulated
ENSG00000169213.7	chr1:51907955-51990700	RAB3B	0.902437	5e-05	yes	upregulated
ENSG00000125845.7	chr20:6767685-6780246	BMP2	0.89488	5e-05	yes	upregulated
ENSG00000129946.10	chr19:416582-460996	SHC2	0.891191	0.00015	yes	upregulated
ENSG00000181472.5	chr6:151364114-151391559	ZBTB2	0.886299	5e-05	yes	upregulated
ENSG00000162738.6	chr1:160400563-160428670	VANGL2	0.885816	5e-05	yes	upregulated
ENSG00000158156.9	chr1:27934999-27968093	XKR8	0.883769	5e-05	yes	upregulated
ENSG00000272168.8	chr6:21664184-22654455	CASC15	0.879981	0.0001	yes	upregulated
ENSG00000169093.16	chrX:1401768-1453762	ASMTL	0.871028	5e-05	yes	upregulated
ENSG00000182379.10	chr12:57216793-57226449	NXPH4	0.869667	0.0001	yes	upregulated
ENSG00000275342.5	chr8:8317735-8386439	PRAG1	0.867256	0.00055	yes	upregulated
ENSG00000162522.11	chr1:32741829-32774970	KIAA1522	0.859129	5e-05	yes	upregulated
ENSG00000112175.8	chr6:55753652-55875590	BMP5	0.855332	0.0004	yes	upregulated
ENSG00000079150.18	chr2:178463663-178478600	FKBP7	0.83593	5e-05	yes	upregulated
ENSG00000100532.13	chr14:54509811-54539292	CGRRF1	0.832357	5e-05	yes	upregulated
ENSG00000108370.17	chr17:65100811-65227703	RGS9	0.831581	0.0005	yes	upregulated
ENSG00000159164.10	chr1:149903317-149917844	SV2A	0.826979	5e-05	yes	upregulated
ENSG00000168280.18	chr2:148866469-149026759	KIF5C	0.826442	5e-05	yes	upregulated
ENSG00000129514.8	chr14:37589551-38202923	FOXA1	0.820447	0.00035	yes	upregulated
ENSG00000173894.11	chr17:79778147-79787983	CBX2	0.817461	5e-05	yes	upregulated
ENSG00000243244.7	chr2:48529382-48776517	STON1	0.809406	5e-05	yes	upregulated
ENSG00000136014.12	chr12:95516559-95551476	USP44	0.806141	0.0003	yes	upregulated
ENSG00000142627.13	chr1:16124336-16157329	EPHA2	0.804146	5e-05	yes	upregulated
ENSG00000260230.5	chr9:109130292-109167249	FRRS1L	0.802476	5e-05	yes	upregulated
ENSG00000130054.5	chrX:69504325-69532508	FAM155B	0.8015	5e-05	yes	upregulated
ENSG00000164627.18	chr6:39329989-39725408	KIF6	0.80014	0.00025	yes	upregulated
ENSG00000011332.20	chr19:38211005-38229714	DPF1	0.791676	0.00045	yes	upregulated
ENSG00000186205.13	chr1:220786912-220885059	MTARC1	0.789094	5e-05	yes	upregulated
ENSG00000167566.17	chr12:49791145-49843106	NCKAP5L	0.787274	5e-05	yes	upregulated
ENSG00000130202.10	chr19:44846174-44903689	NECTIN2	0.782774	0.0005	yes	upregulated
ENSG00000198075.10	chr2:108377910-108388989	SULT1C4	0.782132	0.0003	yes	upregulated
ENSG00000113758.13	chr5:177456607-177474401	DBN1	0.777231	0.0001	yes	upregulated
ENSG00000096092.6	chr6:52671112-52686588	TMEM14A	0.774581	5e-05	yes	upregulated
ENSG00000162729.14	chr1:160091339-160098943	IGSF8	0.771872	5e-05	yes	upregulated
ENSG00000165821.12	chr14:21521079-21537216	SALL2	0.771402	5e-05	yes	upregulated
ENSG00000112695.11	chr6:75237674-75250323	COX7A2	0.757543	5e-05	yes	upregulated
ENSG00000151468.11	chr10:12877458-13138308	CCDC3	0.751323	5e-05	yes	upregulated
ENSG00000284606.1	chr8:8059458-8226614	AC105233.4	0.748067	5e-05	yes	upregulated
ENSG00000121900.19	chr1:32885993-32901438	TMEM54	0.739093	5e-05	yes	upregulated
ENSG00000188070.9	chr11:63759891-63768775	C11orf95	0.737689	5e-05	yes	upregulated
ENSG00000002834.18	chr17:38869858-38921770	LASP1	0.736601	5e-05	yes	upregulated
ENSG00000183386.10	chr1:37996769-38005606	FHL3	0.736354	5e-05	yes	upregulated
ENSG00000143390.18	chr1:151340639-151348027	RFX5	0.734672	5e-05	yes	upregulated
ENSG00000114646.10	chr3:47562237-47580792	CSPG5	0.729028	0.00015	yes	upregulated
ENSG00000129925.11	chr16:366968-392960	PGAP6	0.727733	0.0002	yes	upregulated
ENSG00000056998.20	chrX:2828821-2882820	GYG2	0.724745	0.00085	yes	upregulated
ENSG00000102755.12	chr13:28300345-28495145	FLT1	0.721669	0.0002	yes	upregulated
ENSG00000125354.24	chrX:119615723-119693370	SEPTIN6	0.719979	0.00025	yes	upregulated
ENSG00000102038.16	chrX:129446500-129523500	SMARCA1	0.715687	5e-05	yes	upregulated
ENSG00000154146.13	chr11:124739941-124747210	NRGN	0.714123	0.00015	yes	upregulated
ENSG00000149257.16	chr11:75562055-75572783	SERPINH1	0.706473	5e-05	yes	upregulated
ENSG00000167491.17	chr19:19385825-19508931	GATAD2A	0.7043	0.0006	yes	upregulated
ENSG00000085185.16	chrX:129981106-130058071	BCORL1	0.702861	5e-05	yes	upregulated
ENSG00000105699.17	chr19:35248329-35267964	LSR	0.697646	0.0005	yes	upregulated
ENSG00000145284.12	chr4:82629538-82798796	SCD5	0.697454	5e-05	yes	upregulated
ENSG00000100292.18	chr22:35380360-35394214	HMOX1	0.69613	0.0004	yes	upregulated
ENSG00000123364.5	chr12:53935327-53946544	HOXC13	0.695454	0.0002	yes	upregulated
ENSG00000128011.5	chr19:39306565-39320863	LRFN1	0.695317	5e-05	yes	upregulated
ENSG00000115289.14	chr2:74505042-74507695	PCGF1	0.693328	5e-05	yes	upregulated
ENSG00000166681.14	chrX:103376394-103378164	BEX3	0.691867	5e-05	yes	upregulated
ENSG00000057294.15	chr12:32790754-32896777	PKP2	0.69087	0.00035	yes	upregulated
ENSG00000234745.13	chr6:31353871-31357637	HLA-B	0.690599	5e-05	yes	upregulated
ENSG00000119403.15	chr9:120855650-120894896	PHF19	0.68719	0.00075	yes	upregulated
ENSG00000101265.16	chr20:4780022-4823608	RASSF2	0.683351	0.0001	yes	upregulated
ENSG00000107341.5	chr9:33750678-33920399	UBE2R2	0.682959	5e-05	yes	upregulated
ENSG00000178498.16	chr12:57604621-57609804	DTX3	0.6803	5e-05	yes	upregulated
ENSG00000204381.12	chr11:111540279-111561745	LAYN	0.68024	0.00045	yes	upregulated
ENSG00000075618.18	chr7:5592815-5606655	FSCN1	0.676127	0.00015	yes	upregulated
ENSG00000213015.9	chr19:55635015-55653161	ZNF580	0.673755	0.0009	yes	upregulated
ENSG00000279207.1	chr17:58095671-58101479	AC015813.6	0.667937	5e-05	yes	upregulated
ENSG00000109089.7	chr17:74987631-75005800	CDR2L	0.661117	0.0004	yes	upregulated
ENSG00000204209.13	chr6:33318557-33329286	DAXX	0.655557	5e-05	yes	upregulated
ENSG00000141858.12	chr19:14087850-14091036	SAMD1	0.650255	5e-05	yes	upregulated
ENSG00000185686.18	chr22:22547700-22566602	PRAME	0.637272	5e-05	yes	upregulated
ENSG00000149328.15	chr11:134331873-134378341	GLB1L2	0.630359	0.0007	yes	upregulated
ENSG00000065882.16	chr4:37891083-38139175	TBC1D1	0.627693	0.0001	yes	upregulated
ENSG00000160753.16	chr1:155308747-155331114	RUSC1	0.627562	0.0001	yes	upregulated
ENSG00000157502.13	chrX:106168304-106208956	PWWP3B	0.623282	0.00015	yes	upregulated
ENSG00000168143.9	chr6:54846770-54945099	FAM83B	0.618996	0.00085	yes	upregulated
ENSG00000132623.16	chr20:9986087-10368776	ANKEF1	0.616539	0.00045	yes	upregulated
ENSG00000118363.12	chr11:74949246-74979033	SPCS2	0.613161	0.0002	yes	upregulated
ENSG00000101608.13	chr18:3247480-3278461	MYL12A	0.609886	0.00085	yes	upregulated
ENSG00000235162.9	chr12:105173296-105396097	C12orf75	0.597686	0.00095	yes	upregulated
ENSG00000157851.17	chr2:26847746-27027219	DPYSL5	0.596031	5e-05	yes	upregulated
ENSG00000186280.7	chr11:94973708-94999519	KDM4D	0.594571	0.0002	yes	upregulated
ENSG00000048392.12	chr8:102204501-102238961	RRM2B	0.593777	0.0002	yes	upregulated
ENSG00000159388.6	chr1:203305490-203309602	BTG2	0.589041	5e-05	yes	upregulated
ENSG00000170365.10	chr4:145481193-145559176	SMAD1	-0.586269	0.0002	yes	downregulated
ENSG00000204946.10	chr7:149262170-149297312	ZNF783	-0.592321	0.0005	yes	downregulated
ENSG00000276168.1	chr14:49570983-49614672	RN7SL1	-0.593561	5e-05	yes	downregulated
ENSG00000270069.1	chrX:45745210-45770274	MIR222HG	-0.594382	5e-05	yes	downregulated
ENSG00000125743.11	chr19:45687459-45703989	SNRPD2	-0.594975	5e-05	yes	downregulated
ENSG00000107833.10	chr10:101781324-101783413	NPM3	-0.595027	0.0005	yes	downregulated
ENSG00000116199.12	chr1:179025803-179076567	FAM20B	-0.595053	5e-05	yes	downregulated
ENSG00000157212.19	chr7:154928459-155003124	PAXIP1	-0.598809	5e-05	yes	downregulated
ENSG00000103512.15	chr16:14833720-14896157	NOMO1	-0.603346	0.00085	yes	downregulated
ENSG00000170396.9	chr2:184593576-184939492	ZNF804A	-0.605342	0.0005	yes	downregulated
ENSG00000159592.11	chr1:45627303-45688113	GPBP1L1	-0.606803	0.0001	yes	downregulated
ENSG00000167615.17	chr19:54444806-54463778	LENG8	-0.607621	0.0004	yes	downregulated
ENSG00000141522.12	chr17:81867720-81871378	ARHGDIA	-0.6084	0.00015	yes	downregulated
ENSG00000070669.17	chr7:97851676-97972985	ASNS	-0.608541	0.00035	yes	downregulated
ENSG00000132326.12	chr2:238224551-238300620	PER2	-0.6115	0.00085	yes	downregulated
ENSG00000163629.13	chr4:85475149-86815171	PTPN13	-0.613581	0.0001	yes	downregulated
ENSG00000261326.4	chr1:23281306-23287488	LINC01355	-0.617431	0.0002	yes	downregulated
ENSG00000147955.18	chr9:34634721-34637844	SIGMAR1	-0.6221	5e-05	yes	downregulated
ENSG00000205740.2	chr10:971145-988341	AL359878.1	-0.624673	0.00025	yes	downregulated
ENSG00000151929.10	chr10:119651379-119677819	BAG3	-0.625586	5e-05	yes	downregulated
ENSG00000080824.19	chr14:102080741-102305190	HSP90AA1	-0.62702	5e-05	yes	downregulated
ENSG00000125817.8	chr20:3783850-3786740	CENPB	-0.62804	5e-05	yes	downregulated
ENSG00000153879.9	chr19:33373684-33382686	CEBPG	-0.630027	5e-05	yes	downregulated
ENSG00000144535.20	chr2:231961244-232344350	DIS3L2	-0.630336	0.0003	yes	downregulated
ENSG00000184260.6	chr1:149886917-149887411	H2AC20	-0.631044	5e-05	yes	downregulated
ENSG00000107863.19	chr10:24583608-24723887	ARHGAP21	-0.632906	0.00025	yes	downregulated
ENSG00000161016.18	chr8:144789764-144792587	RPL8	-0.636118	5e-05	yes	downregulated
ENSG00000143387.14	chr1:150794879-150809577	CTSK	-0.643865	0.0005	yes	downregulated
ENSG00000142871.18	chr1:85580760-85584589	CCN1	-0.644749	0.0001	yes	downregulated
ENSG00000104899.8	chr19:2249308-2252073	AMH	-0.64532	5e-05	yes	downregulated
ENSG00000125885.13	chr20:5950651-6040053	MCM8	-0.646496	5e-05	yes	downregulated
ENSG00000067082.15	chr10:3775995-3785281	KLF6	-0.647871	5e-05	yes	downregulated
ENSG00000184545.11	chr11:1554050-1599184	DUSP8	-0.652487	0.0009	yes	downregulated
ENSG00000120694.20	chr13:31134972-31162388	HSPH1	-0.655162	5e-05	yes	downregulated
ENSG00000070778.13	chr14:88384923-88555007	PTPN21	-0.662951	0.00085	yes	downregulated
ENSG00000188290.11	chr1:998961-1000172	HES4	-0.664121	0.00025	yes	downregulated
ENSG00000167670.16	chr19:4402639-4457794	CHAF1A	-0.664303	0.0004	yes	downregulated
ENSG00000007541.17	chr16:566994-584109	PIGQ	-0.66791	0.0003	yes	downregulated
ENSG00000220323.4	chr1:149842874-149850937	H2BC19P	-0.671158	0.00095	yes	downregulated
ENSG00000165030.4	chr9:91409044-91423832	NFIL3	-0.671823	5e-05	yes	downregulated
ENSG00000143258.16	chr1:161159449-161165723	USP21	-0.673773	0.0003	yes	downregulated
ENSG00000158711.14	chr1:205568884-205632011	ELK4	-0.675405	5e-05	yes	downregulated
ENSG00000135046.14	chr9:73151864-73170393	ANXA1	-0.680426	0.00025	yes	downregulated
ENSG00000261716.2	chr1:149842874-149850937	H2BC20P	-0.683321	5e-05	yes	downregulated
ENSG00000238227.8	chr9:136114580-136118875	TMEM250	-0.684665	0.0007	yes	downregulated
ENSG00000128710.6	chr2:176104215-176119937	HOXD10	-0.68495	5e-05	yes	downregulated
ENSG00000165312.7	chr10:23439074-23442377	OTUD1	-0.689614	5e-05	yes	downregulated
ENSG00000013619.14	chrX:150361421-150514178	MAMLD1	-0.689956	5e-05	yes	downregulated
ENSG00000198373.13	chr16:69762327-69941741	WWP2	-0.69259	0.0006	yes	downregulated
ENSG00000146540.15	chr7:996985-1138260	C7orf50	-0.693295	0.0008	yes	downregulated
ENSG00000093217.11	chr3:38346759-38421348	XYLB	-0.69707	0.0001	yes	downregulated
ENSG00000157593.19	chr6:44254095-44257890	SLC35B2	-0.697653	5e-05	yes	downregulated
ENSG00000267100.1	chr19:10651861-10653844	ILF3-DT	-0.70369	0.0006	yes	downregulated
ENSG00000123700.5	chr17:70166960-70180044	KCNJ2	-0.714039	0.00055	yes	downregulated
ENSG00000165102.15	chr8:43140463-43202855	HGSNAT	-0.718591	0.00015	yes	downregulated
ENSG00000121903.14	chr1:33472644-33496507	ZSCAN20	-0.727728	0.0002	yes	downregulated
ENSG00000107566.14	chr10:100150093-100186033	ERLIN1	-0.727808	0.00015	yes	downregulated
ENSG00000090776.6	chrX:68829020-68842160	EFNB1	-0.738808	0.00055	yes	downregulated
ENSG00000151012.13	chr4:137943021-138242349	SLC7A11	-0.752049	5e-05	yes	downregulated
ENSG00000139514.13	chr13:29509413-29595688	SLC7A1	-0.75241	5e-05	yes	downregulated
ENSG00000166889.14	chr11:59560297-59669037	PATL1	-0.753665	0.0007	yes	downregulated
ENSG00000271270.7	chr3:129893810-129918575	TMCC1-AS1	-0.766195	5e-05	yes	downregulated
ENSG00000115073.8	chr2:97655938-97664044	ACTR1B	-0.769841	5e-05	yes	downregulated
ENSG00000139350.12	chr12:96907223-96953780	NEDD1	-0.771864	5e-05	yes	downregulated
ENSG00000146592.17	chr7:28299320-28825894	CREB5	-0.774447	5e-05	yes	downregulated
ENSG00000073008.15	chr19:44537057-44725217	PVR	-0.77484	0.00025	yes	downregulated
ENSG00000277152.1	chr15:66860302-66867023	AC110048.2	-0.779973	0.0001	yes	downregulated
ENSG00000173681.16	chrX:19912859-19970298	BCLAF3	-0.787982	5e-05	yes	downregulated
ENSG00000285646.2	chr1:11907939-11914298	AL021155.4	-0.802597	5e-05	yes	downregulated
ENSG00000049239.13	chr1:9234773-9271337	H6PD	-0.819687	5e-05	yes	downregulated
ENSG00000175573.7	chr11:65916809-65919062	C11orf68	-0.829037	5e-05	yes	downregulated
ENSG00000173334.4	chr8:125430357-125438403	TRIB1	-0.84168	5e-05	yes	downregulated
ENSG00000007080.11	chr19:17933014-17943991	CCDC124	-0.843463	0.0003	yes	downregulated
ENSG00000132002.9	chr19:14514768-14565980	DNAJB1	-0.849746	5e-05	yes	downregulated
ENSG00000177606.8	chr1:58776844-58784048	JUN	-0.853564	5e-05	yes	downregulated
ENSG00000175395.16	chr10:37949572-37976647	ZNF25	-0.854806	0.0009	yes	downregulated
ENSG00000171988.19	chr10:63167220-63625128	JMJD1C	-0.855744	5e-05	yes	downregulated
ENSG00000272341.1	chr6:16764345-16766883	AL137003.1	-0.85759	0.0003	yes	downregulated
ENSG00000075223.14	chr7:80742537-80922359	SEMA3C	-0.859332	5e-05	yes	downregulated
ENSG00000274026.2	chr9:67717410-67719178	FAM27E3	-0.86488	0.00095	yes	downregulated
ENSG00000143811.19	chr1:225886281-225924340	PYCR2	-0.881223	5e-05	yes	downregulated
ENSG00000176444.19	chr1:155262867-155301438	CLK2	-0.884348	5e-05	yes	downregulated
ENSG00000181029.9	chr19:7676627-7687703	TRAPPC5	-0.888332	0.0002	yes	downregulated
ENSG00000034053.14	chr15:28881666-29118315	APBA2	-0.89626	0.0009	yes	downregulated
ENSG00000169951.10	chr16:30553763-30558374	ZNF764	-0.896996	5e-05	yes	downregulated
ENSG00000130023.16	chr6:169751621-169781600	ERMARD	-0.898188	5e-05	yes	downregulated
ENSG00000184743.13	chr11:63624086-63671921	ATL3	-0.900489	0.00015	yes	downregulated
ENSG00000167657.14	chr19:3958452-3971123	DAPK3	-0.904673	0.00015	yes	downregulated
ENSG00000166123.14	chr16:46884361-46931289	GPT2	-0.906317	5e-05	yes	downregulated
ENSG00000277150.2	chrX:155456913-155458620	F8A3	-0.927961	5e-05	yes	downregulated
ENSG00000020577.14	chr14:54566116-54793315	SAMD4A	-0.928974	0.00015	yes	downregulated
ENSG00000177225.17	chr11:767219-777488	GATD1	-0.936749	0.0001	yes	downregulated
ENSG00000196843.17	chr2:96536742-96552634	ARID5A	-0.942092	5e-05	yes	downregulated
ENSG00000136826.15	chr9:107484851-107490482	KLF4	-0.967551	5e-05	yes	downregulated
ENSG00000120738.8	chr5:138465478-138469303	EGR1	-0.969918	5e-05	yes	downregulated
ENSG00000071051.14	chr2:105744911-105962386	NCK2	-0.972956	5e-05	yes	downregulated
ENSG00000166343.10	chr10:73423578-73433561	MSS51	-0.974906	0.0004	yes	downregulated
ENSG00000172216.6	chr20:50184597-50192668	CEBPB	-0.998835	5e-05	yes	downregulated
ENSG00000173275.13	chrX:135344795-135363413	ZNF449	-1.01071	5e-05	yes	downregulated
ENSG00000101216.11	chr20:63587601-63627101	GMEB2	-1.02073	5e-05	yes	downregulated
ENSG00000136997.21	chr8:127686342-127742951	MYC	-1.05862	5e-05	yes	downregulated
ENSG00000146830.11	chr7:100679506-100694250	GIGYF1	-1.06255	5e-05	yes	downregulated
ENSG00000198937.9	chr6:37482937-37499893	CCDC167	-1.06343	5e-05	yes	downregulated
ENSG00000262074.7	chr17:19063345-19064136	SNORD3B-2	-1.06728	0.00085	yes	downregulated
ENSG00000243137.8	chr19:43192701-43207299	PSG4	-1.07164	0.00035	yes	downregulated
ENSG00000276966.2	chr6:26204551-26206038	H4C5	-1.07243	5e-05	yes	downregulated
ENSG00000160813.7	chr7:100435256-100438504	PPP1R35	-1.08094	0.00045	yes	downregulated
ENSG00000154957.14	chr17:11598469-11997475	ZNF18	-1.10239	0.0003	yes	downregulated
ENSG00000162772.17	chr1:212565333-212620777	ATF3	-1.12177	5e-05	yes	downregulated
ENSG00000080839.12	chr20:36996348-37097178	RBL1	-1.12784	5e-05	yes	downregulated
ENSG00000286393.1	chr22:49662311-49664968	Z97192.4	-1.13571	0.00035	yes	downregulated
ENSG00000160961.12	chr19:14619116-14778560	ZNF333	-1.17451	5e-05	yes	downregulated
ENSG00000287001.1	chr19:50136858-50148230	AC010624.5	-1.1775	5e-05	yes	downregulated
ENSG00000184270.6	chr1:149887468-149900798	H2AC21	-1.18174	5e-05	yes	downregulated
ENSG00000215190.9	chr6:57919783-58438364	LINC00680	-1.18248	5e-05	yes	downregulated
ENSG00000225663.8	chr17:81822360-81833302	MCRIP1	-1.20471	0.0009	yes	downregulated
ENSG00000137177.20	chr6:17759182-17987635	KIF13A	-1.20948	5e-05	yes	downregulated
ENSG00000106244.13	chr7:99325878-99408597	PDAP1	-1.21431	5e-05	yes	downregulated
ENSG00000120129.6	chr5:172755456-172782334	DUSP1	-1.24846	5e-05	yes	downregulated
ENSG00000103248.19	chr16:86530177-86555235	MTHFSD	-1.2557	5e-05	yes	downregulated
ENSG00000185507.21	chr11:612552-615983	IRF7	-1.33416	0.00045	yes	downregulated
ENSG00000124657.1	chr6:27957240-27958182	OR2B6	-1.38137	5e-05	yes	downregulated
ENSG00000280916.2	chr6:1601653-1607354	FOXCUT	-1.40672	0.00045	yes	downregulated
ENSG00000262202.4	chr17:19111999-19112636	AC007952.4	-1.42149	0.00015	yes	downregulated
ENSG00000134954.14	chr11:128458760-128587558	ETS1	-1.44235	5e-05	yes	downregulated
ENSG00000168126.3	chr6:27937464-27938403	OR2W6P	-1.45264	0.0001	yes	downregulated
ENSG00000249306.6	chr5:174336294-174532457	LINC01411	-1.45808	0.00015	yes	downregulated
ENSG00000107249.23	chr9:3824126-4348392	GLIS3	-1.52115	5e-05	yes	downregulated
ENSG00000272196.2	chr1:149851060-149851624	H2AC19	-1.54314	0.00025	yes	downregulated
ENSG00000197566.10	chr17:16620733-16653856	ZNF624	-1.63687	5e-05	yes	downregulated
ENSG00000204389.10	chr6:31815542-31817946	HSPA1A	-1.73958	0.00015	yes	downregulated
ENSG00000205176.3	chr8:85654683-85663497	REXO1L1P	-1.8248	5e-05	yes	downregulated
ENSG00000275493.2	chr9:67725913-67726255	AL627230.1	-1.82999	0.0007	yes	downregulated
ENSG00000156463.18	chr5:145858520-146081791	SH3RF2	-1.85958	0.00025	yes	downregulated
ENSG00000210082.2	chrM:1670-3229	MT-RNR2	-1.93426	5e-05	yes	downregulated
ENSG00000162419.13	chr1:28668777-28719353	GMEB1	-1.93911	5e-05	yes	downregulated
ENSG00000273218.1	chr19:15346067-15348417	AC005776.2	-2.04248	5e-05	yes	downregulated
ENSG00000211459.2	chrM:647-1601	MT-RNR1	-2.23375	5e-05	yes	downregulated
ENSG00000213904.9	chr19:42397127-42652355	LIPE-AS1	-2.28647	5e-05	yes	downregulated
ENSG00000204388.7	chr6:31827737-31839766	HSPA1B	-2.3558	5e-05	yes	downregulated
ENSG00000148950.11	chr11:31369839-31509645	IMMP1L	-2.53962	5e-05	yes	downregulated
ENSG00000106948.17	chr9:114334155-114394405	AKNA	-2.56047	5e-05	yes	downregulated
ENSG00000122641.11	chr7:41667167-41779388	INHBA	-2.8775	5e-05	yes	downregulated
ENSG00000173110.8	chr1:161505429-161605662	HSPA6	-3.00043	5e-05	yes	downregulated
ENSG00000028528.15	chr15:64094122-64146090	SNX1	-3.73046	5e-05	yes	downregulated
ENSG00000160471.13	chr19:55349305-55363260	COX6B2	-4.97186	5e-05	yes	downregulated

## Sheet: Top10_downregulated_by_log
gene_id	locus	genelabel	log(AnkG-GFP/GFP)	pvalue	significant	differential expression
ENSG00000160471.13	chr19:55349305-55363260	COX6B2	-4.97186	5e-05	yes	downregulated
ENSG00000028528.15	chr15:64094122-64146090	SNX1	-3.73046	5e-05	yes	downregulated
ENSG00000173110.8	chr1:161505429-161605662	HSPA6	-3.00043	5e-05	yes	downregulated
ENSG00000122641.11	chr7:41667167-41779388	INHBA	-2.8775	5e-05	yes	downregulated
ENSG00000106948.17	chr9:114334155-114394405	AKNA	-2.56047	5e-05	yes	downregulated
ENSG00000148950.11	chr11:31369839-31509645	IMMP1L	-2.53962	5e-05	yes	downregulated
ENSG00000204388.7	chr6:31827737-31839766	HSPA1B	-2.3558	5e-05	yes	downregulated
ENSG00000213904.9	chr19:42397127-42652355	LIPE-AS1	-2.28647	5e-05	yes	downregulated
ENSG00000211459.2	chrM:647-1601	MT-RNR1	-2.23375	5e-05	yes	downregulated
ENSG00000273218.1	chr19:15346067-15348417	AC005776.2	-2.04248	5e-05	yes	downregulated

## Sheet: Top10_upregulated_by_log
gene_id	locus	genelabel	log(AnkG-GFP/GFP)	pvalue	significant	differential expression
ENSG00000221676.1	chr9:134164438-134164564	RNU6ATAC	Inf	0.0001	yes	upregulated
ENSG00000268790.5	chr19:16479060-16660442	AC008764.4	Inf	5e-05	yes	upregulated
ENSG00000260212.1	chr6:127659423-127660579	AL356432.3	4.69742	0.0001	yes	upregulated
ENSG00000237854.3	chr17:68101907-68115518	LINC00674	3.87898	5e-05	yes	upregulated
ENSG00000173727.12	chr11:65455257-65466720	AP000769.1	3.8597	0.0008	yes	upregulated
ENSG00000181444.13	chr7:149764181-149773588	ZNF467	3.6468	5e-05	yes	upregulated
ENSG00000162753.13	chr1:173500459-173669851	SLC9C2	2.94545	5e-05	yes	upregulated
ENSG00000074370.18	chr17:3923869-3964464	ATP2A3	2.86767	5e-05	yes	upregulated
ENSG00000196353.11	chr3:131533554-132285410	CPNE4	2.79697	5e-05	yes	upregulated
ENSG00000143217.9	chr1:161070997-161089558	NECTIN4	2.7575	5e-05	yes	upregulated
